# Supplementary material for: LINE-1 transcription in round spermatids is associated with accretion of 5-carboxylcytosine in their open reading frames
Source: Commun Biol. 2021 Jun 7;4:691. doi: 10.1038/s42003-021-02217-8 (PMC8184969; doi:10.1038/s42003-021-02217-8)
Supplement: Supplementary file 3 — Supplementary Data 1 [file 42003_2021_2217_MOESM3_ESM.xlsx]

## Sheet: rST_5cac_peaks
CHR	START	STOP	GENE_ASSOCIATION
chr1	3065995	3066653
chr1	3096465	3096732
chr1	3107402	3107915
chr1	3109960	3110318
chr1	3157014	3157334
chr1	3241671	3241956	Xkr4
chr1	3242924	3243079	Xkr4
chr1	3304620	3304938	Xkr4
chr1	3348867	3348972	Xkr4
chr1	3349789	3349977	Xkr4
chr1	3536688	3537139	Xkr4
chr1	3537609	3537914	Xkr4
chr1	3618111	3618426	Xkr4
chr1	3703628	3703857
chr1	3739716	3740183
chr1	3806628	3806884
chr1	3848483	3848778
chr1	3962168	3962495
chr1	3964560	3964869
chr1	4110632	4110969
chr1	4160620	4160916
chr1	4178193	4178432
chr1	4181497	4181872
chr1	4240685	4240890
chr1	4253805	4254100
chr1	4306046	4306468	Rp1
chr1	4336811	4337097	Rp1
chr1	4360606	4361042	Rp1
chr1	4381872	4382330	Rp1
chr1	4445966	4446334
chr1	4632614	4633212
chr1	4634243	4634562
chr1	4651790	4652352
chr1	4663951	4664872
chr1	4713317	4713941
chr1	4714030	4714464
chr1	4715981	4716430
chr1	4958609	4959194	Rgs20
chr1	4972714	4973005	Rgs20
chr1	4979132	4979982	Rgs20
chr1	4980201	4980772	Rgs20
chr1	5195348	5195456
chr1	5199437	5199767
chr1	5270523	5270726
chr1	5356042	5356239
chr1	5357801	5358122
chr1	5376988	5377349
chr1	5446680	5447208
chr1	5478950	5479213
chr1	5545775	5546496
chr1	5554382	5554667
chr1	5575843	5576051
chr1	5694163	5694438
chr1	5757505	5757826
chr1	5850521	5851040
chr1	5851407	5851653
chr1	5851711	5852055
chr1	5921280	5921478
chr1	6028657	6028872
chr1	6043827	6044293
chr1	6067765	6068658
chr1	6103839	6104086
chr1	6200386	6201230
chr1	6315647	6316011
chr1	6317331	6317820
chr1	6347583	6348043
chr1	6366884	6368284	Fam150a
chr1	6504939	6505283	St18
chr1	6512855	6513138	St18
chr1	6513486	6514063	St18
chr1	6515970	6516257	St18
chr1	6530805	6531159	St18
chr1	6533692	6534336	St18
chr1	6561509	6561867	St18
chr1	6646373	6646663	St18
chr1	6696025	6696971	St18
chr1	6812247	6812508	St18
chr1	6815708	6816398	St18
chr1	6922541	6922678
chr1	7042843	7043787
chr1	7056207	7056604
chr1	7080764	7081543
chr1	7084856	7085205
chr1	7181582	7182061
chr1	7182764	7183363
chr1	7283106	7283305
chr1	7284306	7284544
chr1	7337231	7337729
chr1	7345269	7345706
chr1	7346133	7346400
chr1	7368044	7368676
chr1	7509872	7510256
chr1	7643695	7643914
chr1	7755993	7756235
chr1	7858264	7858545
chr1	7859930	7860223
chr1	7874096	7874443
chr1	7934726	7935356
chr1	8120221	8120505
chr1	8140265	8140493
chr1	8199413	8199739
chr1	8210735	8211193
chr1	8216261	8216432
chr1	8370341	8370657	Sntg1
chr1	8381248	8381619	Sntg1
chr1	8401457	8401742	Sntg1
chr1	8522397	8522660	Sntg1
chr1	8589711	8590003	Sntg1
chr1	8639817	8639934	Sntg1
chr1	8671913	8672346	Sntg1
chr1	8698974	8699289	Sntg1
chr1	8707575	8707858	Sntg1
chr1	8718080	8718279	Sntg1
chr1	8726912	8727211	Sntg1
chr1	8828947	8829228	Sntg1
chr1	8831429	8831822	Sntg1
chr1	8875823	8876480	Sntg1
chr1	8932695	8933065	Sntg1
chr1	8955927	8956551	Sntg1
chr1	8972929	8973188	Sntg1
chr1	8973264	8973936	Sntg1
chr1	8988183	8988531	Sntg1
chr1	9060355	9060556	Sntg1
chr1	9097799	9098438	Sntg1
chr1	9116190	9116581	Sntg1
chr1	9312192	9312464
chr1	9371029	9371254
chr1	9378597	9379069
chr1	9379299	9379696
chr1	9405772	9406249
chr1	9455329	9455747
chr1	9484394	9484845
chr1	9532483	9533212
chr1	9597269	9597616	2610203C22Rik
chr1	9608073	9608581	2610203C22Rik:3110035E14Rik
chr1	9676386	9676608	Mybl1
chr1	9841432	9841662	Sgk3
chr1	9913075	9913587	Mcmdc2
chr1	9928437	9928704	Mcmdc2
chr1	10118227	10118489	Cspp1
chr1	10118717	10119123	Cspp1
chr1	10119846	10120146	Cspp1
chr1	10252229	10252521
chr1	10342032	10342591	Cpa6
chr1	10363131	10364366	Cpa6
chr1	10364645	10365105	Cpa6
chr1	10367349	10367652	Cpa6
chr1	10391522	10391822	Cpa6
chr1	10414767	10415015	Cpa6
chr1	10426264	10426473	Cpa6
chr1	10436485	10436950	Cpa6
chr1	10437324	10437733	Cpa6
chr1	10439005	10439585	Cpa6
chr1	10445127	10445832	Cpa6
chr1	10515439	10515793	Cpa6
chr1	10516602	10517087	Cpa6
chr1	10542038	10542420	Cpa6
chr1	10625578	10625929	Cpa6
chr1	10690018	10690526	Cpa6
chr1	10715298	10715594	Mir467e:Cpa6
chr1	10789977	10790324	Mir467e
chr1	10825672	10826359	Mir467e
chr1	10917077	10917778
chr1	11041325	11042118	Prex2
chr1	11051265	11051634	Prex2
chr1	11063263	11063750	Prex2
chr1	11070151	11070321	Prex2
chr1	11071059	11071259	Prex2
chr1	11236410	11236819	Prex2
chr1	11240854	11241227	Prex2
chr1	11438322	11439161	A830018L16Rik
chr1	11470192	11470412	A830018L16Rik
chr1	11482816	11483354	A830018L16Rik
chr1	11496162	11496467	A830018L16Rik
chr1	11548064	11548295	A830018L16Rik
chr1	11613046	11613240	A830018L16Rik
chr1	11662020	11662328	A830018L16Rik
chr1	11664534	11665163	A830018L16Rik
chr1	11679018	11679273	A830018L16Rik
chr1	11710201	11710457	A830018L16Rik
chr1	11830817	11831312	A830018L16Rik
chr1	11832022	11832272	A830018L16Rik
chr1	11856399	11856710	A830018L16Rik
chr1	11858518	11858833	A830018L16Rik
chr1	11874582	11874748	A830018L16Rik
chr1	11893560	11893733	A830018L16Rik
chr1	12047703	12047944
chr1	12076767	12076883
chr1	12101083	12101450
chr1	12106964	12107261
chr1	12109211	12109745
chr1	12154639	12154922
chr1	12357867	12358054
chr1	12361561	12361847
chr1	12363116	12363405
chr1	12461525	12461977
chr1	12468397	12468742
chr1	12485599	12485929
chr1	12563467	12563834
chr1	12629170	12629426
chr1	12644759	12644927
chr1	12716264	12716572	Sulf1
chr1	12738883	12739276	Sulf1
chr1	12773550	12773939	Sulf1
chr1	12830405	12830748	Sulf1
chr1	12863879	12864208
chr1	13060273	13060471
chr1	13431435	13432520
chr1	13477748	13477998
chr1	13648429	13648787	Lactb2
chr1	13692344	13692742	Xkr9
chr1	13711841	13712514
chr1	13724956	13725512
chr1	13726499	13726756
chr1	13759297	13759679
chr1	13767753	13768036
chr1	13794730	13795111
chr1	13853907	13854162
chr1	13887082	13887937
chr1	13908257	13908557
chr1	13951726	13952014
chr1	13954055	13954380
chr1	13976519	13976744
chr1	14008100	14008546
chr1	14032466	14032935
chr1	14066014	14066608
chr1	14093197	14093808
chr1	14156987	14158158
chr1	14205755	14206105	Eya1
chr1	14256034	14256539	Eya1
chr1	14328033	14328305
chr1	14353420	14353994
chr1	14387424	14387871
chr1	14468737	14469033
chr1	14600154	14600388
chr1	14654470	14654844
chr1	14703636	14703905
chr1	14740948	14741297
chr1	14808168	14808510
chr1	14827814	14828058
chr1	14849082	14849737
chr1	14984297	14984606
chr1	14985345	14985782
chr1	14990865	14991057
chr1	15035507	15035787
chr1	15101507	15101997
chr1	15157828	15158322
chr1	15190906	15191472
chr1	15197766	15198184
chr1	15213104	15213416
chr1	15245117	15245455
chr1	15255480	15255625
chr1	15478341	15478640	Kcnb2
chr1	15493241	15493451	Kcnb2
chr1	15519683	15519962	Kcnb2
chr1	15730836	15731103
chr1	15731551	15731835
chr1	15744269	15744560
chr1	15762596	15762979
chr1	15823095	15823783	Terf1
chr1	15950338	15950587
chr1	16014091	16014443
chr1	16314997	16315918	Stau2
chr1	16320179	16320486	Stau2
chr1	16324192	16324625	Stau2
chr1	16327853	16328121	Stau2
chr1	16403489	16404014	Stau2
chr1	16418123	16418340	Stau2
chr1	16423862	16424182	Stau2
chr1	16425850	16426691	Stau2
chr1	16432202	16432993	Stau2
chr1	16455805	16456002	Stau2
chr1	16456667	16456867	Stau2
chr1	16461034	16461256	Stau2
chr1	16473250	16473536	Stau2
chr1	16510010	16510414	Stau2
chr1	16510423	16510792	Stau2
chr1	16678520	16678816	Tmem70
chr1	16726332	16726774
chr1	16729031	16730473
chr1	16774324	16774915
chr1	16799112	16799703
chr1	16842875	16843361
chr1	16846093	16846369
chr1	16861678	16861996
chr1	16862664	16863088
chr1	16888366	16888582
chr1	16919096	16919631
chr1	16969344	16969613
chr1	17036517	17036735	Jph1
chr1	17064304	17064538	Jph1
chr1	17075694	17076766	Jph1
chr1	17077862	17078185	Jph1
chr1	17078466	17078833	Jph1
chr1	17110690	17111269
chr1	17112313	17112636
chr1	17141104	17141579
chr1	17142040	17142480
chr1	17234808	17235061
chr1	17257224	17257770
chr1	17324735	17325142
chr1	17357704	17357917
chr1	17370459	17371687
chr1	17508775	17509186
chr1	17555121	17555614
chr1	17555803	17556105
chr1	17565335	17565454
chr1	17579271	17579690
chr1	17620107	17620468	Pi15
chr1	17713289	17713571
chr1	17867651	17868018
chr1	17868238	17868592
chr1	17897828	17898056
chr1	17955273	17955665
chr1	17965287	17965527
chr1	18002467	18002782
chr1	18022134	18022700
chr1	18028518	18028739
chr1	18086715	18086928
chr1	18110972	18111232
chr1	18138816	18139224
chr1	18217782	18218132	Defb44-ps
chr1	18374607	18375032
chr1	18394704	18395078
chr1	18405586	18405944
chr1	18527242	18527470
chr1	18662783	18663074
chr1	18682944	18683215
chr1	18684043	18684594
chr1	18734341	18734591
chr1	18804172	18804284
chr1	18810920	18811208
chr1	18880578	18880987
chr1	18881202	18881670
chr1	18881875	18882246
chr1	18914016	18914517
chr1	18938051	18938255
chr1	19054314	19054709
chr1	19054934	19055260
chr1	19122573	19122888	Tfap2d
chr1	19169494	19169786
chr1	19262071	19262511
chr1	19312477	19312823
chr1	19314846	19315152
chr1	19341062	19341804
chr1	19492879	19493298
chr1	19494242	19494535
chr1	19579421	19579847
chr1	19599235	19599414
chr1	19670640	19671155
chr1	19711350	19711618
chr1	19712137	19712503
chr1	19838253	19838724
chr1	19843488	19843680
chr1	19844453	19844659
chr1	19886280	19886622
chr1	19886689	19886841
chr1	19993050	19993827
chr1	20023882	20024334
chr1	20026992	20027281
chr1	20078492	20078759	Pkhd1
chr1	20088296	20088816	Pkhd1
chr1	20116161	20116468	Pkhd1
chr1	20162454	20162858	Pkhd1
chr1	20229454	20229680	Pkhd1
chr1	20245933	20246206	Pkhd1
chr1	20295516	20296107	Pkhd1
chr1	20296195	20296695	Pkhd1
chr1	20304078	20304670	Pkhd1
chr1	20321897	20322289	Pkhd1
chr1	20371338	20371849	Pkhd1:4930486I03Rik
chr1	20388369	20388710	Pkhd1:4930486I03Rik
chr1	20400649	20401006	Pkhd1
chr1	20425851	20426374	Pkhd1
chr1	20527058	20527385	Pkhd1
chr1	20527648	20527986	Pkhd1
chr1	20597070	20597431	Pkhd1
chr1	20600857	20601384	Pkhd1
chr1	20627357	20628141
chr1	20660095	20660544
chr1	20660697	20661343
chr1	20717056	20717381
chr1	20720051	20720570
chr1	20743202	20743406
chr1	20834131	20834510
chr1	20841757	20842500
chr1	20962960	20963701	Efhc1
chr1	20965589	20966409	Efhc1
chr1	21016820	21017582	Tram2
chr1	21019752	21020207	Tram2
chr1	21167803	21168827
chr1	21195642	21195993
chr1	21269098	21269642
chr1	21515367	21515683	Kcnq5
chr1	21548673	21548995	Kcnq5
chr1	21637012	21637515	Kcnq5
chr1	21645029	21645725	Kcnq5
chr1	21763434	21763851	Kcnq5
chr1	22081632	22082181
chr1	22107325	22107714
chr1	22107715	22108513
chr1	22152439	22152776
chr1	22163421	22163776
chr1	22185843	22186101
chr1	22486872	22487171	Rims1
chr1	22521511	22522185	Rims1
chr1	22522231	22522478	Rims1
chr1	22545345	22545623	Rims1
chr1	22559389	22560104	Rims1
chr1	22602141	22602553	Rims1
chr1	23010683	23011357
chr1	23204931	23206024
chr1	23311959	23312494
chr1	23312520	23312970
chr1	23364838	23365514	Ogfrl1
chr1	23404229	23405373
chr1	23405813	23406306
chr1	23407815	23408050
chr1	23437335	23438100
chr1	23438119	23438433
chr1	23439017	23440060
chr1	23503890	23504686
chr1	23564151	23564495
chr1	23614972	23615106
chr1	23615345	23615510
chr1	23617815	23617981
chr1	23618813	23619404
chr1	23646530	23647086
chr1	23664771	23664963
chr1	23668673	23668897
chr1	23678256	23678774
chr1	23695250	23695825
chr1	23696142	23696576
chr1	23709121	23709561
chr1	23728243	23728431
chr1	23735726	23736131
chr1	23739223	23739680
chr1	23816249	23817097	B3gat2
chr1	23817302	23817646	B3gat2
chr1	23861308	23862212	Smap1
chr1	23862311	23863171	Smap1
chr1	23900921	23902186	Smap1
chr1	24095640	24095996	Fam135a
chr1	24148040	24148417
chr1	24150228	24150913
chr1	24151366	24152445
chr1	24449121	24449730	Col19a1
chr1	24654040	24654669
chr1	24655949	24656541
chr1	24670816	24671077
chr1	24840458	24840767
chr1	24883112	24883408
chr1	24895318	24895538
chr1	24933913	24934365
chr1	24934822	24935295
chr1	24967363	24967648
chr1	24993660	24994207
chr1	25140578	25141025	Bai3
chr1	25254546	25254985	Bai3
chr1	25278646	25279099	Gm20172:Bai3
chr1	25283717	25284234	Bai3
chr1	25320980	25321190	Bai3
chr1	25329845	25330866	Bai3
chr1	25413086	25413375	Bai3
chr1	25417351	25417807	Bai3
chr1	25421729	25422035	Bai3
chr1	25467329	25467516	Bai3
chr1	25513810	25514200	Bai3
chr1	25520458	25520647	Bai3
chr1	25603819	25603981	Bai3
chr1	25758309	25758743	Bai3
chr1	26000962	26001200
chr1	26009843	26010180
chr1	26056224	26056481
chr1	26057691	26058001
chr1	26066392	26066676
chr1	26148429	26148661
chr1	26223241	26223448
chr1	26326716	26327028
chr1	26370643	26370892
chr1	26432013	26432218
chr1	26445709	26445823
chr1	26448739	26449054
chr1	26534935	26535257
chr1	26543394	26543955
chr1	26577703	26578000
chr1	26590260	26590508
chr1	26663155	26663468
chr1	26711161	26712053
chr1	26832370	26832873
chr1	26991735	26992047
chr1	26992964	26993514
chr1	26994918	26995204
chr1	27027797	27028065
chr1	27065272	27065583
chr1	27094574	27094907
chr1	27127909	27128391
chr1	27130650	27131073
chr1	27175554	27175879
chr1	27202860	27203103
chr1	27271371	27271567
chr1	27327182	27327475
chr1	27397861	27398322
chr1	27398650	27398965
chr1	27432158	27432272
chr1	27434089	27434791
chr1	27503281	27503483
chr1	27516884	27517168
chr1	27522824	27523101
chr1	27741432	27741716
chr1	27855176	27855436
chr1	27855852	27856185
chr1	27857901	27858119
chr1	28070989	28071361
chr1	28113944	28114178
chr1	28114516	28114737
chr1	28116712	28117176
chr1	28119031	28119299
chr1	28259491	28259789
chr1	28263248	28263699
chr1	28355328	28355566
chr1	28381331	28381623
chr1	28404093	28404222
chr1	28440541	28440841
chr1	28518465	28518803
chr1	28519940	28520247
chr1	28586042	28586593
chr1	28804710	28804891
chr1	28898157	28898446
chr1	29115590	29115844
chr1	29147663	29147926
chr1	29195341	29195566
chr1	29195718	29195905
chr1	29235419	29235768
chr1	29384440	29384742
chr1	29435761	29436360
chr1	29502347	29502723
chr1	29564254	29564396
chr1	29629952	29630318
chr1	29681826	29682114
chr1	29746167	29746400
chr1	29923347	29923586
chr1	29950929	29951252
chr1	29968703	29969202
chr1	29979868	29980354
chr1	29992175	29992393
chr1	30098088	30098399
chr1	30194116	30194532
chr1	30210047	30210337
chr1	30307142	30307261
chr1	30334515	30334623
chr1	30354004	30354302
chr1	30372754	30372948
chr1	30612334	30612453
chr1	30621087	30621479
chr1	30647358	30647882
chr1	30691571	30692072
chr1	30726198	30726510
chr1	30732750	30732923
chr1	30746389	30747046
chr1	30762214	30762473
chr1	30959178	30959824
chr1	30966165	30966503
chr1	30970744	30971216
chr1	31168947	31169284	4931428L18Rik
chr1	31245667	31246107
chr1	31246867	31247294
chr1	31310894	31312022
chr1	31386206	31386389
chr1	31396183	31396409
chr1	31456352	31456557
chr1	31459718	31460011
chr1	31489896	31490145
chr1	31521102	31521476
chr1	31791611	31791894
chr1	31851710	31852026
chr1	31970227	31970457
chr1	32003517	32003789
chr1	32090127	32090658
chr1	32128542	32128955
chr1	32129854	32130113
chr1	32283643	32283949	Khdrbs2
chr1	32320049	32320362	Khdrbs2
chr1	32440840	32441131	Khdrbs2
chr1	32441873	32442095	Khdrbs2
chr1	32489929	32490664	Khdrbs2
chr1	32529717	32530005	Khdrbs2
chr1	32675159	32675602
chr1	32717247	32717523
chr1	32731123	32731566
chr1	32752812	32753279
chr1	32798790	32799086
chr1	32813218	32813803
chr1	32894106	32894615
chr1	32924172	32924573
chr1	33121971	33122180
chr1	33183919	33184476
chr1	33185273	33185766
chr1	33227145	33227432
chr1	33228592	33228803
chr1	33229308	33229423
chr1	33294313	33294884
chr1	33326448	33327741
chr1	33430246	33431051
chr1	33432565	33432894
chr1	33432955	33434120
chr1	33439263	33439558
chr1	33442983	33443465
chr1	33551925	33552226	Prim2
chr1	33559404	33560909	Prim2
chr1	33561007	33561325	Prim2
chr1	33653380	33653868	Prim2
chr1	33654351	33654653	Prim2
chr1	33654657	33655097	Prim2
chr1	33706291	33706803
chr1	33759849	33760018
chr1	33999846	33999956	Dst
chr1	34309675	34309976
chr1	34341566	34342124
chr1	34488726	34489138
chr1	34540011	34540218	Cfc1
chr1	34734804	34735037
chr1	34881910	34882511
chr1	34884977	34885438
chr1	34885516	34886691
chr1	34886934	34887874
chr1	34903395	34903905
chr1	34946665	34947067
chr1	34949194	34949719
chr1	35009589	35010059
chr1	35011734	35011933
chr1	35046830	35046947
chr1	35064478	35064966
chr1	35066430	35066879
chr1	35067063	35067383
chr1	35082637	35082852
chr1	35131192	35131567
chr1	35132888	35134195
chr1	35134196	35134664
chr1	35248229	35248397
chr1	35302357	35302607
chr1	35321423	35321639
chr1	35456390	35456627
chr1	35488334	35488685
chr1	35753272	35753721
chr1	35756192	35756777
chr1	36189260	36189481	Uggt1
chr1	36369747	36370093	Kansl3
chr1	36787771	36788125
chr1	36866658	36867142	Tmem131
chr1	36992830	36993362
chr1	37277817	37278129
chr1	37415133	37415365
chr1	37756376	37756807	Tsga10
chr1	37764573	37765144	Tsga10
chr1	37766256	37767322	Tsga10
chr1	37787129	37787346	Tsga10
chr1	37838980	37839286	Tsga10
chr1	37942296	37942713
chr1	38296234	38296461	Aff3
chr1	38338212	38338617	Aff3
chr1	38572784	38573020	Aff3
chr1	38813720	38814429	Lonrf2
chr1	38844706	38845132
chr1	38845136	38845328
chr1	39070528	39071452
chr1	39404560	39404841	Tbc1d8
chr1	39486181	39486424
chr1	39756067	39756863
chr1	40113692	40113884	Il1r2
chr1	40143266	40143597
chr1	40146473	40146995
chr1	40208210	40208835
chr1	40245111	40245684	Il1r1
chr1	40411812	40412710
chr1	40456497	40456805	Il1rl1
chr1	40462664	40462806	Il1rl1
chr1	40508379	40508821
chr1	40511176	40511562
chr1	40568568	40568904
chr1	40821578	40821983	Tmem182
chr1	40947340	40947615
chr1	41226500	41226882
chr1	41322649	41322944
chr1	41365381	41365648
chr1	41518477	41518887
chr1	41519601	41519881
chr1	41521910	41522210
chr1	41590774	41591040
chr1	41760752	41761355
chr1	41865064	41865311
chr1	41867121	41867587
chr1	41952103	41952607
chr1	42182413	42182648
chr1	42237785	42237975
chr1	42382608	42382941
chr1	42518058	42518486
chr1	42974061	42974460	Gpr45
chr1	42974918	42975226	Gpr45
chr1	42975799	42976824	Gpr45
chr1	42977439	42977678	Gpr45
chr1	43232024	43232207
chr1	43322340	43323004
chr1	43348683	43348934
chr1	43369152	43369342
chr1	43627149	43627765
chr1	43852653	43852891
chr1	43924675	43925269
chr1	44201126	44201448
chr1	44305980	44306327
chr1	44307404	44307799
chr1	44340387	44341036
chr1	44343388	44343674
chr1	44370625	44370881
chr1	44398885	44399175
chr1	44431603	44431898
chr1	44476412	44476610
chr1	44499602	44500285
chr1	44501242	44501502
chr1	44508947	44509344
chr1	44620740	44621098	Gulp1
chr1	44656975	44657186	Gulp1
chr1	44900623	44900925
chr1	44946235	44946896
chr1	44951124	44951410
chr1	45010830	45011068
chr1	45012027	45012389
chr1	45028220	45028550
chr1	45094484	45094757
chr1	45163548	45163849
chr1	45164130	45164561
chr1	45167121	45167370
chr1	45231188	45231337
chr1	45234604	45234717
chr1	45251142	45251447
chr1	45552720	45553431
chr1	45640409	45640615
chr1	45655992	45656162
chr1	45696962	45697204
chr1	45789427	45789803
chr1	45853264	45853453
chr1	45945971	45946147
chr1	45955089	45955389
chr1	45988393	45988687
chr1	45998111	45998573
chr1	46049914	46050111
chr1	46072407	46073135	Dnah7b
chr1	46075341	46075647	Dnah7b
chr1	46168049	46168293	Dnah7b
chr1	46170210	46170861	Dnah7b
chr1	46172056	46172333	Dnah7b
chr1	46305881	46306315	Dnah7b
chr1	46309315	46310006	Dnah7b
chr1	46316811	46317235	Dnah7b
chr1	46384583	46384696
chr1	46387407	46387594
chr1	46509488	46509773
chr1	46541182	46541805
chr1	46542045	46542364
chr1	46554148	46554519
chr1	46567462	46567676
chr1	46575618	46575996
chr1	46590498	46590774
chr1	46677714	46677995
chr1	46701295	46701494
chr1	46721571	46721935
chr1	46723514	46723802
chr1	46732559	46732719
chr1	46945845	46946255
chr1	46973792	46974107
chr1	47061453	47061738
chr1	47232471	47233090
chr1	47325285	47325636
chr1	47361172	47361544
chr1	47383817	47384015
chr1	47504808	47505115
chr1	47506365	47506670
chr1	47520047	47520301
chr1	47522483	47522971
chr1	47556800	47557115
chr1	47654887	47655268
chr1	47656906	47657171
chr1	47688335	47688652
chr1	47716117	47716311
chr1	47759564	47759754
chr1	47782213	47782511
chr1	47782926	47783480
chr1	47785658	47786138
chr1	47870002	47870290
chr1	47903715	47903906
chr1	48045192	48045371
chr1	48082618	48083188
chr1	48364672	48364941
chr1	48496102	48496306
chr1	48540674	48540952
chr1	48692360	48692666
chr1	48702883	48703337
chr1	48784707	48784990
chr1	48824512	48824844
chr1	48829419	48829570
chr1	48870246	48870534
chr1	48907315	48907779
chr1	48953924	48954096
chr1	48956871	48957076
chr1	49179033	49179341
chr1	49194503	49194950
chr1	49479427	49479738
chr1	49508607	49509281
chr1	49591259	49591526
chr1	49639085	49639377
chr1	49647832	49647997
chr1	49656107	49656295
chr1	49702225	49702476
chr1	49714419	49714677
chr1	49939959	49940179
chr1	50012405	50012808
chr1	50138078	50138213
chr1	50215099	50215392
chr1	50218073	50218362
chr1	50230919	50231193
chr1	50261329	50261640
chr1	50280382	50280837
chr1	50281267	50281580
chr1	50417626	50418294
chr1	50418885	50419157
chr1	50461533	50461638
chr1	50655085	50655463
chr1	50655695	50656103
chr1	50657494	50657838
chr1	50724198	50724620
chr1	50725370	50725935
chr1	50877549	50877916
chr1	50881935	50882233
chr1	51558736	51559035
chr1	51601619	51601906
chr1	51666849	51667106
chr1	52051824	52052279	Stat4
chr1	52090268	52090544	Stat4
chr1	52236480	52236590
chr1	52281189	52281363
chr1	52415454	52415962
chr1	52476119	52476690	Nab1
chr1	52613350	52613997
chr1	52654091	52654321
chr1	52696835	52696965	Mfsd6
chr1	52762051	52762911
chr1	52838503	52838726
chr1	52858768	52859364	Hibch
chr1	52898159	52898425	Hibch
chr1	52979709	52979865
chr1	53114674	53114937
chr1	53164219	53164518	1700019A02Rik
chr1	53285052	53285354	Pms1
chr1	53459322	53459908	Dnah7a
chr1	53461722	53462023	Dnah7a
chr1	53513925	53514365	Dnah7a
chr1	53551374	53551771	Dnah7a
chr1	53553695	53554362	Dnah7a
chr1	53570778	53571309	Dnah7a
chr1	53571315	53572165	Dnah7a
chr1	53588273	53588655	Dnah7a
chr1	53602652	53603253	Dnah7a
chr1	53641443	53641780	Dnah7a
chr1	53654215	53654821	Dnah7a
chr1	53675256	53675725	Dnah7a
chr1	53677891	53678260	Dnah7a
chr1	53717256	53717839
chr1	53723239	53723721
chr1	53751646	53752637
chr1	53753819	53754489
chr1	53918415	53918846	Hecw2
chr1	53960171	53960359	Hecw2
chr1	53991441	53991863	Hecw2
chr1	54086599	54087020	Hecw2
chr1	54088750	54089035	Hecw2
chr1	54292281	54292790	Ccdc150
chr1	54293475	54293844	Ccdc150
chr1	54295996	54296557	Ccdc150
chr1	54296714	54296985	Ccdc150
chr1	54297390	54297840	Ccdc150
chr1	54312230	54312533	Ccdc150
chr1	54346008	54347087	Ccdc150
chr1	54347623	54348345	Ccdc150
chr1	54505775	54506454	Pgap1
chr1	54506619	54506860	Pgap1
chr1	54506876	54507000	Pgap1
chr1	54516795	54517242	Pgap1
chr1	54565871	54566134
chr1	54634570	54634862
chr1	54638217	54639001
chr1	54670244	54671173	Ankrd44
chr1	54719354	54720151	Ankrd44
chr1	54724934	54725210	Ankrd44
chr1	54779978	54780353	Ankrd44
chr1	54841046	54841376	Ankrd44
chr1	54950775	54951128
chr1	55125461	55125798
chr1	55185304	55185570	Rftn2
chr1	55266714	55267049
chr1	55288555	55289480
chr1	55316053	55316624	Boll
chr1	55318528	55319723	Boll
chr1	55359447	55359716	Boll
chr1	55374023	55374479
chr1	55375603	55375907
chr1	55458968	55459640	Plcl1
chr1	55474087	55474246	Plcl1
chr1	55546175	55546898	Plcl1
chr1	55547024	55547598	Plcl1
chr1	55548042	55548556	Plcl1
chr1	55557059	55557440	Plcl1
chr1	55577776	55578057	Plcl1
chr1	55810839	55811482
chr1	56004548	56004963
chr1	56057797	56057991
chr1	56058704	56059109
chr1	56059557	56059860
chr1	56069164	56069708
chr1	56141245	56141462
chr1	56192743	56193238
chr1	56193978	56194712
chr1	56324402	56324709
chr1	56413968	56414250
chr1	56495771	56496715
chr1	56496900	56497352
chr1	56526588	56527127
chr1	56537826	56538194
chr1	56819806	56820375	Satb2
chr1	56907461	56907939	Satb2
chr1	56998649	56998873
chr1	57007061	57007267
chr1	57196103	57196341
chr1	57196958	57197413
chr1	57197969	57198284
chr1	57314202	57314651
chr1	57314781	57315012
chr1	57315161	57315645
chr1	57410296	57410716	9430016H08Rik
chr1	57457842	57458122
chr1	57603889	57604275
chr1	58008137	58008579	Sgol2
chr1	58010226	58010592	Sgol2
chr1	58129298	58129912	Aox3
chr1	58131893	58132344	Aox3
chr1	58133230	58134457	Aox3
chr1	58318834	58319011	Aox2
chr1	58424392	58424579	Clk1
chr1	58575250	58575664	Fam126b
chr1	58682204	58682485	Als2cr12
chr1	58782652	58782937
chr1	58925125	58925445	Trak2
chr1	58925448	58925765	Trak2
chr1	58925812	58926241	Trak2
chr1	58979119	58979391	Stradb
chr1	59001017	59001437
chr1	59027530	59027829
chr1	59028940	59029185
chr1	59031618	59031830
chr1	59267427	59268507	Cdk15
chr1	59268512	59268868	Cdk15
chr1	59339048	59339233	Cdk15
chr1	59661985	59662250	Sumo1
chr1	59779768	59780024	Bmpr2
chr1	59811361	59811867	Bmpr2
chr1	60032867	60033350	Ica1l
chr1	60039944	60040160	Ica1l
chr1	60047949	60048434
chr1	60133900	60134330	Carf
chr1	60208363	60208676	Nbeal1
chr1	60240951	60241253	Nbeal1
chr1	60308101	60308527	Nbeal1
chr1	60347807	60348343	Cyp20a1
chr1	60348347	60349311	Cyp20a1
chr1	60357845	60358064	Cyp20a1
chr1	60392928	60393184
chr1	60419738	60420272	Abi2
chr1	60635043	60635363
chr1	60711389	60711701
chr1	60739438	60739739
chr1	60783755	60784286
chr1	60897632	60898149
chr1	60948684	60948994
chr1	60963737	60964803
chr1	61070223	61070531
chr1	61165904	61166655
chr1	61167252	61167938
chr1	61450387	61450706
chr1	61464066	61464365
chr1	61605316	61605692
chr1	61799541	61799985	Pard3b
chr1	62151459	62151878	Pard3b
chr1	62224216	62224466	Pard3b
chr1	62320507	62320708	Pard3b
chr1	62401672	62401844	Pard3b
chr1	62675203	62675317
chr1	62865264	62865480
chr1	62869434	62869636
chr1	63017406	63017669
chr1	63017983	63018160
chr1	63080956	63081075	Ino80d
chr1	63335692	63336055
chr1	63341060	63341735
chr1	63343233	63343679
chr1	63379602	63379885
chr1	63412741	63413049
chr1	63627019	63627359	Dytn
chr1	63757428	63757767	4933402D24Rik
chr1	63782125	63782239
chr1	63839073	63839445
chr1	63863453	63863659
chr1	63912316	63912563
chr1	64010980	64011188
chr1	64260843	64261089
chr1	64263121	64263427
chr1	64268646	64269934
chr1	64270376	64272100
chr1	64333427	64333819
chr1	64370615	64371314
chr1	64424364	64424670
chr1	64586162	64586873	Creb1
chr1	64663922	64664262
chr1	64869499	64870188	Plekhm3
chr1	64900265	64900763	Plekhm3
chr1	65018933	65019501	Akr1cl
chr1	65098803	65099010
chr1	65231371	65231650	Pikfyve
chr1	65231669	65232103	Pikfyve
chr1	65325605	65326148	Pth2r
chr1	65425241	65425649
chr1	65560080	65560480
chr1	65702608	65702813
chr1	65745118	65745324
chr1	65750136	65750398
chr1	65776487	65776791
chr1	65780828	65781127
chr1	65781454	65781639
chr1	65797896	65798541
chr1	65842431	65842651
chr1	65842673	65843016
chr1	65995330	65995769
chr1	66025667	66026187
chr1	66038043	66038242
chr1	66039804	66040010
chr1	66053802	66054109
chr1	66068862	66069097
chr1	66071288	66071966
chr1	66272103	66272213	Map2
chr1	66516225	66516394	Unc80
chr1	66569284	66569748	Unc80
chr1	66574767	66575048	Unc80
chr1	66660379	66660627	Unc80
chr1	66661168	66661434	Unc80
chr1	66663015	66663744	Unc80
chr1	66667357	66667899	Unc80
chr1	66667926	66668207	Unc80
chr1	66710510	66711992	Rpe
chr1	66908574	66909963
chr1	66974432	66974647
chr1	67072099	67072898
chr1	67073420	67073872
chr1	67243020	67243223
chr1	67308558	67308769
chr1	67374799	67375458
chr1	67537546	67537773
chr1	67556579	67556932
chr1	67565770	67566064
chr1	67657067	67657322
chr1	67685858	67686046
chr1	67696285	67696648
chr1	67870841	67871062
chr1	67878162	67878587
chr1	67879238	67879525
chr1	67900717	67901386
chr1	67905828	67906163
chr1	67916264	67916834
chr1	68013191	68013506
chr1	68194416	68194701	Erbb4
chr1	68231211	68231697	Erbb4
chr1	68315504	68315766	Erbb4
chr1	68375059	68375301	Erbb4
chr1	68407456	68407675	Erbb4
chr1	68519422	68519613	Erbb4
chr1	68545760	68546429	Erbb4
chr1	68547895	68548394	Erbb4
chr1	68672579	68672830	Erbb4
chr1	68800856	68801309	Erbb4
chr1	68898664	68899091	Erbb4
chr1	68981877	68982238	Erbb4
chr1	69082467	69082750	Erbb4
chr1	69162858	69163205
chr1	69189412	69189724
chr1	69258409	69259302
chr1	69330313	69331284
chr1	69456711	69456993
chr1	69808805	69809079
chr1	69824603	69824784
chr1	69910314	69910696	Spag16
chr1	69912659	69913246	Spag16
chr1	70160901	70161340	Spag16
chr1	70597139	70597375	Spag16
chr1	70598139	70598593	Spag16
chr1	70613472	70613805	Spag16
chr1	70936590	70937202
chr1	70947970	70948314
chr1	70950772	70951435
chr1	70966245	70966553
chr1	70984237	70984355
chr1	71079245	71079437	Bard1
chr1	71130926	71131262
chr1	71148076	71148530
chr1	71204596	71204885
chr1	71215895	71216483
chr1	71707963	71708221
chr1	71717866	71718337
chr1	71907968	71908396
chr1	72296390	72296662	Tmem169
chr1	72655019	72655372	Ankar
chr1	72694932	72695227	Ankar
chr1	72923108	72923469
chr1	73067754	73068072
chr1	73068094	73068467
chr1	73096174	73096619
chr1	73297065	73297196
chr1	73320290	73320397
chr1	73474191	73474359
chr1	73502991	73503230
chr1	73732379	73732874	6030407O03Rik
chr1	73734831	73735151	6030407O03Rik
chr1	73736045	73736376	6030407O03Rik
chr1	73768511	73769005	6030407O03Rik
chr1	73772598	73773194	6030407O03Rik
chr1	73780886	73781133	6030407O03Rik
chr1	73788661	73788885	6030407O03Rik
chr1	73853526	73853639	6030407O03Rik
chr1	73866480	73867113
chr1	73896428	73897513
chr1	73898432	73898911
chr1	73899482	73900586
chr1	74533903	74534120	Usp37
chr1	74710529	74710811
chr1	74810820	74811091
chr1	75623032	75623819
chr1	75827171	75827524
chr1	75855726	75856432
chr1	75856784	75857071
chr1	75970265	75970554
chr1	75970883	75971170
chr1	76006992	76007264
chr1	76125817	76126224
chr1	76226960	76227336
chr1	76316380	76316581
chr1	76330989	76331313
chr1	76383337	76383624
chr1	76432509	76432741
chr1	76518430	76518689
chr1	76808895	76809206
chr1	76871570	76871936
chr1	77002583	77003134
chr1	77004423	77005082
chr1	77118331	77118600
chr1	77563573	77563778
chr1	77608221	77608545
chr1	77833721	77834765
chr1	77882560	77883183
chr1	77889338	77889814
chr1	77908285	77908864
chr1	77977770	77978243
chr1	77996705	77996988
chr1	78001182	78002245
chr1	78078566	78079031
chr1	78079143	78079589
chr1	78723260	78723677
chr1	78753110	78753525
chr1	78777523	78777843
chr1	78779921	78780222
chr1	78858435	78858907
chr1	78929572	78929784
chr1	79030119	79030424
chr1	79035533	79035919
chr1	79277050	79277192
chr1	79277883	79278042
chr1	79324003	79324525
chr1	79325524	79325943
chr1	79363559	79363884
chr1	79499116	79499397
chr1	79502277	79502578
chr1	79511334	79511652
chr1	79517157	79517937
chr1	79831236	79831917	Serpine2
chr1	79970042	79970706
chr1	79972580	79972771
chr1	79973738	79973963
chr1	80057478	80057705
chr1	80196489	80197107
chr1	80352714	80353387
chr1	80356820	80357124
chr1	80357251	80357729
chr1	80382175	80382582
chr1	80425099	80425441
chr1	80463820	80464431	1700016L21Rik
chr1	80683854	80684081	Dock10
chr1	80684822	80685891	Dock10
chr1	80686301	80686600	Dock10
chr1	80779370	80779702
chr1	80876017	80876694
chr1	81015390	81015815
chr1	81381689	81382072
chr1	81412012	81412370
chr1	81426218	81426594
chr1	81493811	81494064
chr1	81496019	81496554
chr1	81828976	81829375
chr1	81830663	81831532
chr1	81832341	81832773
chr1	81935466	81935751
chr1	81985264	81985619
chr1	82018059	82018306
chr1	82071750	82072194
chr1	82467877	82468200	Col4a4
chr1	82512028	82512581	Col4a4
chr1	82513825	82514373	Col4a4
chr1	82551065	82551177	Col4a4
chr1	82645621	82646384	Col4a3
chr1	82848832	82849464	Agfg1
chr1	82850613	82851065	Agfg1
chr1	83140394	83140901
chr1	83158225	83158720
chr1	83307608	83308051	Sphkap
chr1	83308115	83308418	Sphkap
chr1	83308796	83309386	Sphkap
chr1	83320028	83320530	Sphkap
chr1	83341824	83342276	Sphkap
chr1	83346976	83347337	Sphkap
chr1	83414569	83415236
chr1	83422052	83422533
chr1	83577655	83578320
chr1	83616899	83617111
chr1	83642272	83642646
chr1	83810905	83811078
chr1	83841399	83841716
chr1	83856968	83857381
chr1	83974008	83974362
chr1	84012142	84012535
chr1	84149410	84150098	Pid1
chr1	84245232	84245560	Pid1
chr1	84291034	84291328
chr1	84291640	84292009
chr1	84297984	84298428
chr1	84343068	84344609
chr1	84352030	84352382
chr1	84565495	84565962	Dner
chr1	84566474	84566725	Dner
chr1	84719522	84720335	Trip12
chr1	84878923	84879143	Fbxo36
chr1	84915525	84915814	Slc16a14
chr1	84970022	84970493
chr1	85229388	85229709
chr1	85278003	85278785
chr1	85335698	85335904
chr1	85555763	85556061
chr1	85590263	85591034	Sp110
chr1	85667883	85668435	Sp100
chr1	85710236	85710777	Sp100
chr1	85711015	85712067
chr1	85712080	85713042
chr1	85754232	85754489
chr1	86456154	86456333
chr1	86635845	86636081
chr1	86777758	86778038	Dis3l2
chr1	86778768	86779014	Dis3l2
chr1	86830086	86830484	Dis3l2
chr1	86843779	86844105	Dis3l2
chr1	86847990	86848420	Dis3l2
chr1	86898681	86898813	Dis3l2
chr1	86911051	86911777	Dis3l2
chr1	86934846	86935204	Dis3l2
chr1	86937141	86937447	Dis3l2
chr1	86940766	86940976	Dis3l2
chr1	87577636	87578626	Neu2
chr1	87753843	87754637
chr1	87799732	87799962
chr1	88011561	88011948
chr1	88012566	88013101
chr1	88160021	88160465	Ugt1a10:Ugt1a6a:Ugt1a6b:Ugt1a7c:Ugt1a9
chr1	88160695	88161616	Ugt1a10:Ugt1a6a:Ugt1a6b:Ugt1a7c:Ugt1a9
chr1	88197825	88198525	Ugt1a10:Ugt1a6a:Ugt1a5:Ugt1a6b:Ugt1a7c:Ugt1a9
chr1	88695491	88695961
chr1	88733955	88734598
chr1	88853403	88853853
chr1	88856009	88856372
chr1	88856778	88857298
chr1	89292397	89293334
chr1	89915276	89915900
chr1	89948582	89949028
chr1	90671933	90672685
chr1	91158835	91159322	Rbm44
chr1	91508925	91509170	Traf3ip1
chr1	91736603	91737325
chr1	91884376	91885295
chr1	92526832	92527107
chr1	92529343	92529534
chr1	92577139	92577885
chr1	92764557	92764758
chr1	92842224	92842419	Gpc1
chr1	92965890	92966388
chr1	92967277	92968117
chr1	92968746	92969009
chr1	93249358	93249775	Sned1
chr1	93250052	93250463	Sned1
chr1	93487254	93487532	Sept2
chr1	93491669	93491889	Sept2
chr1	93644238	93645007
chr1	93763831	93764062	Atg4b
chr1	93830392	93831103	D2hgdh
chr1	93921900	93922190	Gm9994
chr1	93944183	93945651
chr1	94044957	94045473	Pdcd1
chr1	94090328	94090489
chr1	94094245	94094465
chr1	94098272	94098485
chr1	94108439	94108662
chr1	94121649	94121993
chr1	94129898	94130106
chr1	94132216	94132813
chr1	94193468	94194022
chr1	94198638	94198838
chr1	94229872	94230183
chr1	94245360	94245624
chr1	94246234	94246726
chr1	94256723	94256893
chr1	94290775	94291085
chr1	94292845	94293175
chr1	94304852	94305415
chr1	94350727	94351042
chr1	94538729	94539212
chr1	94541071	94541467
chr1	94594784	94595123
chr1	94641251	94641502
chr1	94666441	94666875
chr1	94736359	94736584
chr1	94894073	94894605
chr1	94894875	94895215
chr1	95025975	95026388
chr1	95153591	95153988
chr1	95183417	95183732
chr1	95301982	95302385
chr1	95477329	95477465
chr1	95819114	95819398
chr1	95825746	95826012
chr1	95858786	95859466
chr1	95877754	95878160
chr1	95878780	95879136
chr1	95915904	95916259
chr1	95942542	95943031
chr1	95944745	95945172
chr1	95987043	95987459
chr1	96006225	96006448	1700063A18Rik
chr1	96143502	96143967
chr1	96195417	96195772
chr1	96243283	96243482
chr1	96249754	96250183
chr1	96327742	96328109
chr1	96408029	96408319
chr1	96427305	96427542
chr1	96440250	96441223
chr1	96442424	96442626
chr1	96477781	96478197
chr1	96480066	96480435
chr1	96502424	96502710
chr1	96532876	96533182
chr1	96536658	96536893
chr1	96589909	96590082
chr1	96670723	96671020
chr1	96679384	96679680
chr1	96801166	96801395
chr1	96822190	96822488	Slco4c1
chr1	97007410	97008180
chr1	97009642	97010235
chr1	97083115	97083406	Slco6c1
chr1	97150079	97150449
chr1	97171132	97171427
chr1	97190818	97191022
chr1	97273303	97273661
chr1	97361792	97362138
chr1	97402009	97402448
chr1	97402647	97403237
chr1	97451450	97451652
chr1	97455236	97455521
chr1	97509221	97509428
chr1	97511214	97511453
chr1	97514338	97514579
chr1	97515451	97515963
chr1	97555952	97556555
chr1	97556894	97557214
chr1	97558933	97559454
chr1	97678419	97678960
chr1	97774586	97775122	Gin1
chr1	97805406	97806186
chr1	98216042	98216440
chr1	98236028	98236332
chr1	98237303	98237567
chr1	98243031	98243486
chr1	98255110	98255511
chr1	98258519	98258852
chr1	98297263	98297507
chr1	98320289	98320606
chr1	98364693	98365024
chr1	98414209	98414423
chr1	98439830	98440142	Slco6d1
chr1	98469793	98470210	Slco6d1
chr1	98529254	98529475
chr1	98570179	98570385
chr1	98690125	98690443
chr1	98807045	98807430
chr1	98812078	98812369
chr1	98868675	98868994
chr1	98890744	98891011
chr1	99039840	99040307
chr1	99062302	99062592
chr1	99106187	99106527
chr1	99110130	99110471
chr1	99115288	99115760
chr1	99254348	99254667
chr1	99313997	99314312
chr1	99353731	99353897
chr1	99356495	99356729
chr1	99374453	99375149
chr1	99386345	99386632
chr1	99429836	99430233
chr1	99437302	99437598
chr1	99480170	99480419
chr1	99485041	99485233
chr1	99491855	99492191
chr1	99542731	99543082
chr1	99566249	99566382
chr1	99922531	99922968	Cntnap5b
chr1	99927435	99927958	Cntnap5b
chr1	99928010	99928540	Cntnap5b
chr1	100037801	100038068	Cntnap5b
chr1	100147535	100147803	Cntnap5b
chr1	100180757	100181116	Cntnap5b
chr1	100201693	100201904	Cntnap5b
chr1	100471551	100471941	Cntnap5b
chr1	100624056	100624757
chr1	100637682	100637895
chr1	100638005	100638180
chr1	100738819	100739065
chr1	100807864	100808161
chr1	100834137	100834438
chr1	100942061	100942329
chr1	100981723	100982087
chr1	100984618	100985021
chr1	100992000	100992194
chr1	101119016	101119260
chr1	101131919	101132331
chr1	101215202	101215468
chr1	101239756	101240039
chr1	101242374	101242676
chr1	101263595	101263765
chr1	101278463	101278713
chr1	101482101	101482453
chr1	101484000	101484315
chr1	101537686	101537954
chr1	101665705	101665958
chr1	101738122	101738357
chr1	101864049	101864335
chr1	101927033	101927403
chr1	101930416	101930643
chr1	101938313	101938503
chr1	102007099	102007277
chr1	102047463	102047918
chr1	102075179	102075646
chr1	102082280	102082643
chr1	102094215	102094434
chr1	102247136	102247454
chr1	102368871	102369148
chr1	102417889	102418349
chr1	102547404	102547754
chr1	102668825	102669080
chr1	102776284	102776619
chr1	102955473	102955800
chr1	103072917	103073109
chr1	103150938	103151031
chr1	103189713	103190061
chr1	103406013	103406263
chr1	103414081	103414255
chr1	103416802	103417062
chr1	103458241	103458530
chr1	103638101	103638659
chr1	103808607	103808834
chr1	103894445	103894626
chr1	103896234	103896463
chr1	103922995	103923271
chr1	104013132	104013432
chr1	104088285	104088490
chr1	104103345	104103576
chr1	104127218	104127450
chr1	104149215	104149469
chr1	104150025	104150175
chr1	104150634	104150968
chr1	104268505	104268618
chr1	104269058	104269259
chr1	104342660	104342894
chr1	104353563	104354030
chr1	104376720	104377024
chr1	104384821	104384979
chr1	104385280	104385413
chr1	104442765	104443059
chr1	104457360	104457664
chr1	104511024	104511535
chr1	104706157	104706596
chr1	104863773	104864304	Cdh20
chr1	104895506	104895802	Cdh20
chr1	104995697	104996411	Cdh20
chr1	105023832	105024137
chr1	105044569	105044808
chr1	105202874	105203058
chr1	105391337	105391623
chr1	105478024	105478195
chr1	105534634	105534794	Pign
chr1	105635164	105635511	Pign
chr1	105665783	105665966	2310035C23Rik
chr1	105936669	105936860
chr1	106330165	106330631	Phlpp1
chr1	106337842	106338124	Phlpp1
chr1	106413782	106414090
chr1	106414509	106414894
chr1	106429887	106430206
chr1	106488737	106489132
chr1	106510266	106510533
chr1	106645748	106646067	Bcl2
chr1	106674275	106674723	Bcl2
chr1	106966664	106966999
chr1	106974932	106975233
chr1	106975401	106975766
chr1	107086785	107086990
chr1	107101843	107102268
chr1	107104162	107104488
chr1	107111533	107111756
chr1	107123066	107123172
chr1	107230172	107230426
chr1	107236496	107236751
chr1	107262761	107263204
chr1	107296622	107296827
chr1	107626050	107626648
chr1	107687680	107687900
chr1	107730318	107730688
chr1	107744558	107745015
chr1	107787399	107787627
chr1	107833045	107833285
chr1	107835955	107836340
chr1	107839366	107839672
chr1	107998383	107998953
chr1	108071128	108071368
chr1	108079796	108080177
chr1	108082720	108082903
chr1	108105479	108105964
chr1	108107305	108107760
chr1	108176315	108176610
chr1	108209940	108210322
chr1	108265211	108265511
chr1	108292473	108292668
chr1	108326106	108326230
chr1	108552451	108553269
chr1	108645883	108646330
chr1	108722978	108723232
chr1	108783986	108784309
chr1	108816784	108817570
chr1	108822089	108822238
chr1	108962429	108962985
chr1	109007807	109008158
chr1	109028997	109029294
chr1	109038264	109038357
chr1	109068038	109068210
chr1	109111304	109111607
chr1	109167298	109167443
chr1	109202979	109203116
chr1	109264706	109264984
chr1	109266537	109266753
chr1	109280846	109281137
chr1	109415824	109416344
chr1	109441539	109441794
chr1	109443788	109443944
chr1	109505673	109505962
chr1	109728156	109728468
chr1	109751187	109751482
chr1	109843965	109844078
chr1	109878110	109878398
chr1	110185340	110185541
chr1	110234018	110234343
chr1	110434253	110434533
chr1	110544951	110545166
chr1	110664390	110664644
chr1	110679210	110679514
chr1	110681271	110681488
chr1	110682817	110683117
chr1	110683220	110683526
chr1	110737204	110737517
chr1	110850077	110850542
chr1	111003714	111004032
chr1	111034885	111035045
chr1	111190570	111190924
chr1	111277200	111277654
chr1	111313954	111314201
chr1	111316346	111316559
chr1	111462594	111462797
chr1	111579499	111579707
chr1	111614295	111614785
chr1	111627820	111628028
chr1	111673667	111673903
chr1	111679921	111680360
chr1	111681624	111682077
chr1	111682739	111682960
chr1	111715484	111715764
chr1	111716980	111717197
chr1	111717583	111717991
chr1	111749155	111749464
chr1	111780608	111780758
chr1	111886476	111886699
chr1	111888489	111888945
chr1	111921314	111921759
chr1	111950853	111951107
chr1	111951633	111951926
chr1	111952111	111952435
chr1	111959229	111959440
chr1	112023145	112023671
chr1	112286258	112286567
chr1	112371974	112372203
chr1	112463513	112463800
chr1	112476375	112476597
chr1	112579699	112579889
chr1	112656407	112656524
chr1	112694648	112695110
chr1	112699139	112699374
chr1	113033650	113033909
chr1	113035595	113035841
chr1	113143838	113144113
chr1	113228434	113228736
chr1	113275782	113275965
chr1	113292262	113292462
chr1	113335685	113335904
chr1	113380489	113380755
chr1	113484163	113484393
chr1	113650001	113650277
chr1	113745246	113745606
chr1	113745673	113745907
chr1	113746449	113746721
chr1	113759850	113760477
chr1	113804399	113804654
chr1	113814681	113815004
chr1	113820262	113820534
chr1	113905384	113905825
chr1	113937320	113937522
chr1	113960415	113960822
chr1	113978056	113978273
chr1	114066942	114067443
chr1	114085897	114086172
chr1	114111093	114111670
chr1	114130687	114130895
chr1	114373669	114373939
chr1	114384770	114385248
chr1	114404592	114404819
chr1	114618067	114618362
chr1	114619270	114619574
chr1	114629660	114629913
chr1	114658453	114658887
chr1	114660047	114660283
chr1	114744147	114744414
chr1	114782729	114783005
chr1	114788757	114789107
chr1	114929834	114930211
chr1	115156701	115157117
chr1	115283877	115284172
chr1	115366746	115367106
chr1	115397515	115397863
chr1	115480689	115481045
chr1	115620985	115621269
chr1	115630480	115630719
chr1	115632856	115633157
chr1	115718697	115719119	Cntnap5a
chr1	115758806	115759274	Cntnap5a
chr1	115823045	115823257	Cntnap5a
chr1	116020075	116020506	Cntnap5a
chr1	116022990	116023587	Cntnap5a
chr1	116061692	116062425	Cntnap5a
chr1	116078732	116078988	Cntnap5a
chr1	116519198	116519463	Cntnap5a
chr1	116572061	116572308	Cntnap5a
chr1	116762434	116762676
chr1	116884441	116884841
chr1	116899101	116899419
chr1	116923498	116923986
chr1	116943714	116943903
chr1	117043361	117044078
chr1	117175995	117176312
chr1	117324963	117325156
chr1	117343319	117343669
chr1	117405229	117405495
chr1	117413836	117414609
chr1	117432253	117432441
chr1	117438835	117439094
chr1	117588806	117589079
chr1	117590075	117590277
chr1	117591395	117591691
chr1	117616027	117616309
chr1	117618219	117618492
chr1	117792928	117793660
chr1	117826685	117826987
chr1	117861116	117861378
chr1	117879711	117880012
chr1	117880991	117881232
chr1	117886260	117886503
chr1	117887943	117888516
chr1	117889687	117889950
chr1	117916794	117917080
chr1	117922133	117922320
chr1	117922966	117923264
chr1	117940942	117941306
chr1	117963311	117963569
chr1	118025152	118025434
chr1	118109732	118110138
chr1	118111020	118112163
chr1	118237471	118237733
chr1	118243195	118243410
chr1	118243466	118243664
chr1	118276415	118276997
chr1	118307983	118308143	Tsn
chr1	118613117	118613430
chr1	118705951	118706250
chr1	119511667	119512073
chr1	119715541	119715743	Ptpn4
chr1	119729556	119729980	Ptpn4
chr1	119753059	119753481	Ptpn4
chr1	119757068	119757540	Ptpn4
chr1	119768254	119768538	Ptpn4
chr1	119832052	119832289	Ptpn4
chr1	119841534	119841816
chr1	119880966	119881178
chr1	119942590	119942803	Gm101
chr1	119943668	119943776	Gm101
chr1	120060124	120060335	Sctr
chr1	120376253	120376452
chr1	120377774	120378001
chr1	120412606	120412849
chr1	120565002	120565859
chr1	120861901	120862431
chr1	121268774	121269198
chr1	121269288	121269587
chr1	121573161	121573437
chr1	121573879	121574206
chr1	121592477	121592676
chr1	121624676	121624897
chr1	121658007	121658265
chr1	121725988	121726685
chr1	121727393	121727707
chr1	121727815	121728404
chr1	121750931	121751289
chr1	121824768	121825254
chr1	121858400	121858821
chr1	121862856	121863198
chr1	121898957	121899540
chr1	121901486	121901746
chr1	121931379	121931778
chr1	121931862	121932109
chr1	121933524	121933822
chr1	122018977	122019265
chr1	122137901	122138158
chr1	122532674	122533072
chr1	122570925	122571136
chr1	122601375	122601666
chr1	122649206	122649526
chr1	122653249	122653598
chr1	122696067	122696285
chr1	122956042	122956380
chr1	122978128	122978512
chr1	123216103	123216380
chr1	123412284	123412793	Dpp10
chr1	123818764	123819176	Dpp10
chr1	123869852	123870340	Dpp10
chr1	123877059	123877172	Dpp10
chr1	124086353	124086618
chr1	124157788	124158094
chr1	124257589	124257891
chr1	124270515	124270628
chr1	124477361	124477539
chr1	124545631	124546014
chr1	124681539	124681657
chr1	124767725	124768005
chr1	124882608	124882917
chr1	124910201	124910424
chr1	124989827	124990201
chr1	125058629	125058922
chr1	125225175	125225538
chr1	125293020	125293422
chr1	125293523	125293970
chr1	125294010	125294301
chr1	125341721	125342200
chr1	125369334	125370242
chr1	125758421	125758719	Gpr39
chr1	126111041	126111692	Nckap5
chr1	126417281	126417408	Nckap5
chr1	127024545	127024784
chr1	127069070	127069218
chr1	127112252	127112528
chr1	127112662	127113408
chr1	127123117	127123290
chr1	127617562	127618173	Tmem163
chr1	127691046	127691602
chr1	127691939	127692268
chr1	127703904	127704198
chr1	127707674	127708408
chr1	127742386	127744003	Acmsd
chr1	127790480	127790709	Ccnt2
chr1	127862980	127863170
chr1	128045453	128045719	Zranb3
chr1	128252424	128252762	Ubxn4
chr1	128341727	128342064	Mcm6
chr1	128376555	128376900	Dars
chr1	128522739	128523621
chr1	128523878	128524348
chr1	128696459	128696909
chr1	129012320	129012775
chr1	129016227	129016758
chr1	129026320	129026608
chr1	129026741	129027299
chr1	129118574	129119029
chr1	129119108	129119400
chr1	129129096	129129453
chr1	129230319	129230779
chr1	129242889	129243176
chr1	129335507	129335612	Thsd7b
chr1	129360638	129360938	Thsd7b
chr1	129366440	129366847	Thsd7b
chr1	129509062	129509655	Thsd7b
chr1	129799951	129800300	Thsd7b
chr1	129804539	129804941	Thsd7b
chr1	129858817	129859642	Thsd7b
chr1	129976839	129977202	Thsd7b
chr1	129980527	129981516	Thsd7b
chr1	130005385	130005560	Thsd7b
chr1	130006103	130006379	Thsd7b
chr1	130071359	130071658	Thsd7b
chr1	130092672	130093017	Thsd7b
chr1	130128751	130128970	Thsd7b
chr1	130320796	130321012
chr1	130394873	130395478	Daf2
chr1	130401431	130401830	Daf2
chr1	130403749	130404390	Daf2
chr1	130558577	130558926
chr1	130561425	130561669
chr1	130677219	130677537	C4bp-ps1
chr1	130722749	130722972	Yod1:Pfkfb2
chr1	130753364	130753943
chr1	130755141	130755408
chr1	130859372	130860726
chr1	130860846	130861264
chr1	130861291	130861579
chr1	130889877	130890172
chr1	130924850	130925743
chr1	130956844	130956950
chr1	130975504	130975791
chr1	131371384	131371795	Srgap2
chr1	131375514	131375768	Srgap2
chr1	131898195	131898710
chr1	131961635	131961874
chr1	132130999	132131710	Cdk18
chr1	132223976	132224275	Lemd1
chr1	132700479	132700697	Nfasc
chr1	133001604	133001813	Mdm4
chr1	133015928	133016282	Mdm4
chr1	133023474	133024100	Mdm4
chr1	133029072	133029317
chr1	133720228	133720403	Atp2b4
chr1	133811664	133811974
chr1	133963930	133964209
chr1	133992305	133992578
chr1	134448490	134448704
chr1	134558245	134558530
chr1	134808368	134808862	Ppp1r12b
chr1	135188597	135188785
chr1	135269061	135269299	Rnpep
chr1	135683199	135683393
chr1	135996628	135996979	Igfn1
chr1	135999482	135999743	Igfn1
chr1	136749968	136750378
chr1	136814307	136814526
chr1	137036970	137037212
chr1	137138608	137138922
chr1	137234799	137235157
chr1	137338984	137339196
chr1	137520272	137521111
chr1	137556760	137557050
chr1	137614359	137614632
chr1	137625397	137625596
chr1	137632176	137632611
chr1	137672395	137672961
chr1	137675846	137676160
chr1	137719348	137719558
chr1	137719702	137720135
chr1	137992577	137993598
chr1	138030811	138031180
chr1	138240554	138241047
chr1	138315051	138315284
chr1	138383109	138383374
chr1	138457608	138457810
chr1	138540582	138540914	Nek7
chr1	138649029	138649378	Gm5833
chr1	138650692	138652038	Gm5833
chr1	138741582	138741791
chr1	138745284	138745551
chr1	138864457	138864769
chr1	138865179	138865909
chr1	138888394	138889168
chr1	139300170	139300601	Crb1
chr1	139303777	139304294	Crb1
chr1	139385118	139385429	4933436E23Rik
chr1	139532248	139533076
chr1	139542207	139542382
chr1	139592130	139592430
chr1	139604784	139605611
chr1	139620185	139620328
chr1	139644588	139644789
chr1	139666614	139666893
chr1	139668029	139668319
chr1	139722554	139722759	Gm4788
chr1	139747385	139747666	Gm4788
chr1	139776958	139777257	Gm4788
chr1	139806925	139807245
chr1	139944552	139944919
chr1	140007273	140007560
chr1	140022138	140022585
chr1	140153163	140153484	Cfh
chr1	140198641	140198968
chr1	140199027	140199432
chr1	140312919	140313178	Kcnt2
chr1	140459916	140460274	Kcnt2
chr1	140462613	140462918	Kcnt2
chr1	140469032	140469350	Kcnt2
chr1	140566363	140567142	Kcnt2
chr1	140626787	140627119	4930590L20Rik
chr1	140695346	140695780
chr1	140867790	140868258
chr1	140869603	140869971
chr1	140870575	140870948
chr1	141205940	141206207
chr1	141231975	141232627
chr1	141236145	141236608
chr1	141252877	141253163
chr1	141334151	141334469
chr1	141403126	141403391
chr1	141569178	141569455
chr1	141577415	141577834
chr1	141583181	141583462
chr1	141625947	141626110
chr1	141660860	141661117
chr1	141739540	141739829
chr1	141769273	141769617
chr1	141868097	141868718
chr1	142023617	142024034
chr1	142122662	142123011
chr1	142123324	142124300
chr1	142127842	142128292
chr1	142209547	142209975
chr1	142224834	142225555
chr1	142396951	142397376
chr1	142429960	142430397
chr1	142431928	142432250
chr1	142486679	142486939
chr1	142503988	142504624
chr1	142507082	142507535
chr1	142567192	142567621
chr1	142660028	142660662
chr1	142690574	142691011
chr1	142725252	142725452
chr1	142796234	142796449
chr1	142827694	142827966
chr1	142875464	142875834
chr1	142877651	142877887
chr1	142959672	142960435
chr1	142979486	142979611
chr1	143107259	143107496
chr1	143135783	143136315
chr1	143139333	143139619
chr1	143181449	143182178
chr1	143221005	143221647
chr1	143236474	143236738
chr1	143243567	143243841
chr1	143254584	143255248
chr1	143255818	143256547
chr1	143284456	143284830
chr1	143337307	143337732
chr1	143397536	143397777
chr1	143399729	143399927
chr1	143451729	143451927
chr1	143513241	143513845
chr1	143538884	143539437
chr1	143584005	143584211
chr1	143594291	143594672
chr1	143871459	143871919
[truncated: 31,819 more rows]

## Sheet: rST_5hmC_peaks
CHR	START	STOP	GENE_ASSOCIATION
chr1	3242899	3243079	Xkr4
chr1	3348865	3348969	Xkr4
chr1	3537567	3537865	Xkr4
chr1	3618124	3618425	Xkr4
chr1	4256764	4257927
chr1	4258480	4258877
chr1	4632704	4633145
chr1	4664124	4664462
chr1	4972722	4973027	Rgs20
chr1	5575838	5576050
chr1	5904578	5904786
chr1	6067880	6068665
chr1	6504906	6505247	St18
chr1	6515976	6516177	St18
chr1	6533720	6534174	St18
chr1	7081285	7081527
chr1	7182765	7183300
chr1	7283106	7283301
chr1	7337244	7337712
chr1	7934727	7935275
chr1	8589746	8589940	Sntg1
chr1	8639813	8639942	Sntg1
chr1	8956088	8956310	Sntg1
chr1	9378622	9378974
chr1	10437435	10437728	Cpa6
chr1	10883461	10883706
chr1	11236486	11236822	Prex2
chr1	11613052	11613248	A830018L16Rik
chr1	11664594	11665158	A830018L16Rik
chr1	11679013	11679294	A830018L16Rik
chr1	11856410	11856682	A830018L16Rik
chr1	11858520	11858810	A830018L16Rik
chr1	12361589	12361835
chr1	12396765	12397096
chr1	12468489	12468744
chr1	12514329	12514552
chr1	12629122	12629397
chr1	12644759	12644856
chr1	12863877	12864204
chr1	13035652	13036068
chr1	13692379	13692695	Xkr9
chr1	13726505	13726752
chr1	13976520	13976724
chr1	14032464	14032820
chr1	14157021	14157391
chr1	14740999	14741222
chr1	14819702	14819871
chr1	14849123	14849647
chr1	15035516	15035777
chr1	15478342	15478636	Kcnb2
chr1	15762597	15762973
chr1	15785587	15785939
chr1	16014140	16014391
chr1	16089678	16090233	4930444P10Rik
chr1	16315335	16315743	Stau2
chr1	16327853	16328121	Stau2
chr1	16456668	16456859	Stau2
chr1	16763959	16764296
chr1	16799121	16799657
chr1	17078522	17078833	Jph1
chr1	17257221	17257525
chr1	17713223	17713571
chr1	17867714	17868011
chr1	18086720	18086925
chr1	18217784	18218083	Defb44-ps
chr1	18478547	18478657
chr1	19176232	19176383
chr1	19262103	19262384
chr1	19457072	19457473
chr1	19579422	19579832
chr1	19670641	19670830
CHR	START	STOP	GENE_ASSOCIATION
chr1	19709239	19709402
chr1	19844449	19844659
chr1	19937844	19938156
chr1	20146626	20146786	Pkhd1
chr1	20162733	20162912	Pkhd1
chr1	20371367	20371799	Pkhd1:4930486I03Rik
chr1	20527059	20527384	Pkhd1
chr1	20965869	20966439	Efhc1
chr1	21269074	21269624
chr1	21515380	21515657	Kcnq5
chr1	21763477	21763686	Kcnq5
chr1	22107367	22107694
chr1	22152432	22152733
chr1	22555858	22555995	Rims1
chr1	22830957	22831172
chr1	23678183	23678693
chr1	23739298	23739618
chr1	23817319	23817586	B3gat2
chr1	24151422	24152137
chr1	24654100	24654456
chr1	25140585	25141026	Bai3
chr1	25207403	25207643	Bai3
chr1	25255250	25255477	Bai3
chr1	25467318	25467512	Bai3
chr1	25603763	25603977	Bai3
chr1	26056243	26056441
chr1	26432011	26432197
chr1	26534951	26535247
chr1	26994918	26995210
chr1	27609977	27610174
chr1	28263237	28263517
chr1	29746167	29746400
chr1	30762218	30762442
chr1	30966167	30966527
chr1	31680230	31680508
chr1	32150229	32150385
chr1	32443337	32443681	Khdrbs2
chr1	32529727	32530017	Khdrbs2
chr1	32798786	32799019
chr1	33121959	33122192
chr1	33228593	33228798
chr1	33229306	33229524
chr1	33443005	33443330
chr1	33551926	33552198	Prim2
chr1	33653396	33653868	Prim2
chr1	33706290	33706633
chr1	34341918	34342116
chr1	34403711	34404167
chr1	34860754	34860970	Plekhb2
chr1	34881922	34882199
chr1	34886211	34886642
chr1	35248231	35248398
chr1	35753467	35753719
chr1	36222799	36223059	Uggt1
chr1	36787808	36788034
chr1	39755663	39756849
chr1	40412039	40412604
chr1	40456509	40456807	Il1rl1
chr1	40511186	40511470
chr1	40724613	40725136	Slc9a2
chr1	40821585	40821982	Tmem182
chr1	41323330	41323676
chr1	41867124	41867590
chr1	41880182	41880513
chr1	41952166	41952516
chr1	42632629	42632994
chr1	42974072	42974464	Gpr45
chr1	43390642	43390869
chr1	44201145	44201424
chr1	44900721	44900922
chr1	44951205	44951391
chr1	45998136	45998478
chr1	46075317	46075637	Dnah7b
chr1	46075844	46076294	Dnah7b
chr1	46677764	46677963
chr1	46732462	46732723
chr1	46945860	46946142
chr1	47522491	47522927
chr1	47654972	47655249
chr1	47656902	47657169
chr1	47688378	47688677
chr1	48784716	48784993
chr1	49479447	49479738
chr1	49509015	49509255
chr1	49591320	49591614
chr1	49702129	49702453
chr1	50218063	50218372
chr1	50230930	50231127
chr1	50657503	50657833
chr1	50725382	50725785
chr1	51601655	51601874
chr1	52236480	52236587
chr1	52409932	52410291
chr1	52476138	52476598	Nab1
chr1	52614399	52615106
chr1	52979709	52979865
chr1	53459083	53459570	Dnah7a
chr1	53514061	53514337	Dnah7a
chr1	53553693	53554114	Dnah7a
chr1	53554121	53554303	Dnah7a
chr1	53571385	53572150	Dnah7a
chr1	53602663	53603118	Dnah7a
chr1	53609639	53609902	Dnah7a
chr1	53654238	53654515	Dnah7a
chr1	55125453	55125790
chr1	55188729	55188998	Rftn2
chr1	55266695	55267014
chr1	56194045	56194356
chr1	56782042	56782502
chr1	56801971	56802466	Satb2
chr1	57196102	57196309
chr1	57314109	57314658
chr1	58129327	58129733	Aox3
chr1	58133911	58134484	Aox3
chr1	58144064	58144228	Aox3
chr1	59031621	59031815
chr1	59224996	59225174	Als2
chr1	60048140	60048421
chr1	60720065	60720285
chr1	60963815	60964499
chr1	61464099	61464365
chr1	62547079	62547284	Pard3b
chr1	63626985	63627360	Dytn
chr1	63782133	63782239
chr1	64270653	64271363
chr1	64273353	64273755
chr1	64478672	64479036
chr1	64586193	64586530	Creb1
chr1	64663856	64664220
chr1	64996790	64997232
chr1	65018932	65019485	Akr1cl
chr1	65115648	65116029	D630023F18Rik
chr1	65425242	65425544
chr1	65780823	65781124
chr1	65797997	65798580
chr1	66038045	66038242
chr1	67614137	67614353
chr1	67905828	67906061
chr1	68231275	68231612	Erbb4
chr1	68244325	68244544	Erbb4
chr1	69082461	69082741	Erbb4
chr1	69121624	69121829
chr1	69258716	69259311
chr1	69456630	69456961
chr1	70966253	70966476
chr1	71079326	71079521	Bard1
chr1	71204601	71204875
chr1	71717910	71718253
chr1	72694944	72695233	Ankar
chr1	73736068	73736307	6030407O03Rik
chr1	73832529	73833272	6030407O03Rik
chr1	73853473	73853668	6030407O03Rik
chr1	73866490	73867114
chr1	73897038	73897495
chr1	73898516	73898906
chr1	74710504	74710786
chr1	74888864	74889329	Cryba2
chr1	75460607	75461343	Asic4
chr1	75461840	75462747	Asic4
chr1	75615016	75615369
chr1	75855864	75856424
chr1	75856801	75857070
chr1	76331072	76331329
chr1	76871587	76871912
chr1	77118331	77118627
chr1	77889345	77889617
chr1	77960665	77960790
chr1	77996705	77996988
chr1	78599905	78600083
chr1	78777561	78777851
chr1	78858411	78858930
chr1	79277881	79278050
chr1	79498792	79499069
chr1	79517164	79517900
chr1	80356870	80357087
chr1	80382064	80382521
chr1	80425073	80425392
chr1	80683859	80684075	Dock10
chr1	80687148	80687524	Dock10
chr1	81426224	81426529
chr1	82071785	82072015
chr1	82467926	82468145	Col4a4
chr1	82477281	82478153	Col4a4
chr1	83308868	83309310	Sphkap
chr1	83341826	83342238	Sphkap
chr1	83414569	83415237
chr1	83422085	83422481
chr1	83577784	83578122
chr1	83616819	83617112
chr1	84291052	84291344
chr1	84291639	84292022
chr1	84970211	84970487
chr1	85084223	85084664
chr1	85169554	85169989
chr1	85667604	85668527	Sp100
chr1	85711134	85712083
chr1	88856022	88856369
chr1	90021040	90021241
chr1	90672272	90672680
chr1	91158948	91159245	Rbm44
chr1	91508949	91509136	Traf3ip1
chr1	92578727	92579271
chr1	93487241	93487469	Sept2
chr1	93944194	93945698
chr1	94193468	94193707
chr1	94229872	94230186
chr1	94290727	94291083
chr1	94594802	94595104
chr1	94666443	94666868
chr1	94740522	94740800
chr1	95153615	95153923
chr1	95183523	95183733
chr1	95677481	95677696
chr1	96478730	96478989
chr1	96536661	96536880
chr1	96589805	96590109
chr1	96670724	96670992
chr1	97509216	97509426
chr1	97511164	97511441
chr1	97515550	97515758
chr1	97559018	97559258
chr1	98255136	98255500
chr1	98414227	98414418
chr1	99062299	99062568
chr1	99314023	99314315
chr1	99484949	99485244
chr1	99566236	99566383
chr1	100738843	100738984
chr1	100984600	100985023
chr1	101237108	101237396
chr1	103658225	103658468
chr1	104384825	104384979
chr1	104626447	104626717
chr1	105478040	105478236
chr1	105635212	105635464	Pign
chr1	105936677	105936860
chr1	106966752	106966995
chr1	107230192	107230426
chr1	107744531	107744960
chr1	107833052	107833273
chr1	108071079	108071336
chr1	108552528	108552975
chr1	108783985	108784299
chr1	109007816	109008156
chr1	109068037	109068211
chr1	109111368	109111605
chr1	109751187	109751502
chr1	110020373	110020618	Cdh7
chr1	110185347	110185542
chr1	110293634	110293927
chr1	110526994	110527347
chr1	110682854	110683015
chr1	111003722	111004035
chr1	111277200	111277661
chr1	111314007	111314199
chr1	111316359	111316556
chr1	111462602	111462797
chr1	111716980	111717196
chr1	111888682	111888944
chr1	112579697	112579888
chr1	113335685	113335843
chr1	113804397	113804647
chr1	113903983	113904400
chr1	113960461	113960836
chr1	114067114	114067408
chr1	114373674	114373876
chr1	115758806	115759225	Cntnap5a
chr1	116023002	116023531	Cntnap5a
chr1	116061710	116061949	Cntnap5a
chr1	116519197	116519448	Cntnap5a
chr1	116884457	116884737
chr1	117043493	117043942
chr1	117405276	117405501
chr1	117588773	117589033
chr1	117940944	117941228
chr1	118079475	118079642
chr1	118276474	118276704
chr1	118497167	118497476	Clasp1
chr1	118558838	118559291	Clasp1
chr1	118705920	118706240
chr1	118991965	118992196	Gli2
chr1	119185398	119185830
chr1	119311839	119312079
chr1	119606530	119606886	Epb4.1l5
chr1	119768288	119768534	Ptpn4
chr1	119942690	119942801	Gm101
chr1	120046875	120047397	Sctr
chr1	120565060	120565262
chr1	121273058	121273585
chr1	121901535	121901745
chr1	122194384	122194564
chr1	123314401	123314778
chr1	123541098	123541197	Dpp10
chr1	123721402	123721619	Dpp10
chr1	124681539	124681655
chr1	124989836	124990150
chr1	125179781	125180019
chr1	125225256	125225546
chr1	125293016	125293353
chr1	125369511	125370170
chr1	125711475	125711619	Gpr39
chr1	125998552	125998747	Nckap5
chr1	126275327	126275933	Nckap5
chr1	127112223	127112512
chr1	127691933	127692226
chr1	127743248	127744008	Acmsd
chr1	128507387	128507883
chr1	128702612	128703206
chr1	129230421	129230725
chr1	129335507	129335617	Thsd7b
chr1	129980542	129981035	Thsd7b
chr1	130006106	130006369	Thsd7b
chr1	130092698	130093085	Thsd7b
chr1	130753527	130753944
chr1	130755154	130755410
chr1	130860137	130860609
chr1	130956852	130956954
chr1	134558159	134558535
chr1	134667743	134668268	Syt2
chr1	134808535	134808757	Ppp1r12b
chr1	135741944	135742497	Csrp1
chr1	135789225	135789472
chr1	135996649	135996968	Igfn1
chr1	137098053	137098242
chr1	137519834	137520262
chr1	137520622	137520968
chr1	137556787	137557016
chr1	138651616	138652051	Gm5833
chr1	138865277	138865722
chr1	138888440	138889065
chr1	138949880	138950348
chr1	139385139	139385436	4933436E23Rik
chr1	139614642	139614944
chr1	140007283	140007504
chr1	140312926	140313177	Kcnt2
chr1	140867781	140868043
chr1	140907796	140908076
chr1	141232275	141232651
chr1	141334182	141334457
chr1	141438750	141439001
chr1	141506241	141506540
chr1	142504090	142504627
chr1	142507206	142507535
chr1	143107256	143107496
chr1	143139343	143139605
chr1	143181428	143181614
chr1	143221063	143221595
chr1	143243565	143243839
chr1	143284537	143284817
chr1	143397523	143397777
chr1	143399716	143399929
chr1	143451716	143451929
chr1	144048130	144048449
chr1	144365146	144365442
chr1	144784079	144784517
chr1	146083862	146084141
chr1	146274006	146274485
chr1	146488911	146489322
chr1	146605946	146606052	Brinp3
chr1	146865199	146865343	Brinp3
chr1	147111294	147111505
chr1	147163176	147163437
chr1	147491707	147492251
chr1	147573397	147573963
chr1	147694267	147694562
chr1	147769779	147769867
chr1	147902888	147903177
chr1	147987288	147987574
chr1	148059653	148059875
chr1	148166925	148167259
chr1	148337562	148337895
chr1	148613383	148613693
chr1	148637558	148637844
chr1	148692487	148692914
chr1	148723133	148723396
chr1	148979398	148979639
chr1	150187638	150187849
chr1	150188555	150188821
chr1	150214979	150215284
chr1	150238762	150238874
chr1	150296312	150296968
chr1	150339662	150339775	2310030A07Rik
chr1	150357517	150357794
chr1	150796776	150797149	Hmcn1
chr1	150972717	150972907	Hmcn1
chr1	151037341	151037619
chr1	151133353	151133612
chr1	151451713	151452018	Trmt1l
chr1	151877250	151877571
chr1	153991665	153992119
chr1	154108604	154108916
chr1	154206967	154208505
chr1	155267543	155267981
chr1	155301729	155301913	Xpr1
chr1	156356681	156356899
chr1	156361478	156361786
chr1	156415462	156415687
chr1	156879376	156880036	Ralgps2
chr1	157032819	157033421
chr1	157096954	157097133
chr1	157134679	157135054	Rasal2
chr1	157252091	157252527	Rasal2
chr1	157259799	157260041	Rasal2
chr1	157376346	157376519	Rasal2
chr1	158742803	158743056	Pappa2
chr1	159025351	159025559
chr1	159202986	159203329
chr1	159563867	159564143	Tnr
chr1	160343693	160344191	Rabgap1l
chr1	160385745	160386063	Rabgap1l
chr1	160460909	160461125	Rabgap1l
chr1	160472560	160473217	Rabgap1l
chr1	160851924	160852424
chr1	161462020	161462259
chr1	161639179	161639455
chr1	162760557	162760705
chr1	163332695	163333085
chr1	163435336	163435643
chr1	163803561	163803853	Kifap3
chr1	164351698	164351810	Nme7
chr1	164477664	164477932
chr1	164539414	164540270
chr1	164695226	164695894
chr1	164775332	164775627
chr1	164791491	164791815
chr1	165256668	165256966
chr1	165346785	165347211	Dcaf6
chr1	165375749	165376088	Dcaf6
chr1	165417945	165418191	Dcaf6
chr1	165449374	165449661	Dcaf6
chr1	166018634	166019035
chr1	166211408	166212543	Mael
chr1	166212988	166213378	Mael
chr1	166218669	166219634	Mael
chr1	166422963	166423238
chr1	166493288	166494248	Gm4846
chr1	166522210	166522490
chr1	166548491	166548657
chr1	167526030	167526668
chr1	169193792	169194008
chr1	169589282	169589567
chr1	170037323	170037504	Ddr2
chr1	170257317	170257633
chr1	171668520	171669004
chr1	171809925	171810258
chr1	172157996	172158391	Dcaf8
chr1	172664844	172665032
chr1	172675061	172675256
chr1	172976036	172976404
chr1	173546780	173546956
chr1	173551527	173551743
chr1	173958584	173958797
chr1	173966533	173966950	Ifi202b
chr1	174575913	174576082	Fmn2
chr1	174935059	174935346
chr1	174937849	174938133
chr1	175020207	175020546
chr1	176032680	176033141	Pld5
chr1	176860116	176860530	Sdccag8
chr1	177224313	177224588	Akt3
chr1	177356969	177357137
chr1	177865501	177865689
chr1	177866018	177866278
chr1	177926345	177926819
chr1	177964257	177964516
chr1	178262582	178262856
chr1	178429488	178430017	Efcab2
chr1	178439184	178439505	Efcab2
chr1	178502576	178502788
chr1	178539568	178539788	Kif26b
chr1	180846963	180847156
chr1	181042152	181042591
chr1	181049086	181049404
chr1	181244706	181244807
chr1	181532561	181532828
chr1	181682821	181683461
chr1	181699566	181699885
chr1	181729946	181730302
chr1	181730713	181730980
chr1	182326603	182326837	Fbxo28
chr1	182629745	182629938	Capn8
chr1	183646954	183647497
chr1	183811193	183811668
chr1	184681593	184682179
chr1	184682532	184682910
chr1	185039890	185040165
chr1	185040210	185040365
chr1	185040965	185041268
chr1	185168696	185168984
chr1	186122933	186123211
chr1	186411581	186411897
chr1	187495128	187495707
chr1	187537620	187537848
chr1	188140919	188141124	Esrrg
chr1	189466181	189466840
chr1	189724881	189725151
chr1	190022542	190023098
chr1	190300004	190304333
chr1	190647765	190648187
chr1	191120918	191121257
chr1	191504913	191505477
chr1	192453919	192454145	Kcnh1
chr1	192469878	192470089	Kcnh1
chr1	193227685	193228000	Hsd11b1
chr1	193758085	193758392
chr1	194367152	194367359
chr1	194599141	194599450
chr1	194749470	194750191	Plxna2
chr1	195279199	195279309
chr10	3164125	3164323
chr10	3177767	3178482
chr10	3409702	3410911	Ppp1r14c
chr10	3474781	3475144
chr10	3670860	3671148
chr10	3798280	3798557	Plekhg1
chr10	4055497	4055683	Mthfd1l
chr10	4241797	4242105
chr10	4392626	4392822
chr10	4614304	4614484	Esr1
chr10	5373340	5373766	Syne1
chr10	5473802	5473968	Syne1
chr10	5627420	5627853
chr10	5834252	5834538	Rgs17
chr10	5893058	5893553	Rgs17
chr10	6110752	6110995
chr10	6782136	6782447
chr10	7302535	7302904
chr10	7453337	7453653	Ulbp1
chr10	8411452	8411758	Ust
chr10	9080006	9080277
chr10	9106653	9106777
chr10	9148121	9148474
chr10	9181210	9181447
chr10	9382167	9382874
chr10	10359235	10359525	Adgb
chr10	10507655	10507854
chr10	10759343	10759631	Grm1
chr10	10995463	10996073	Grm1
chr10	11339052	11339349
chr10	11350768	11350963	Epm2a
chr10	11352580	11353359	Epm2a
chr10	11380352	11380823	Epm2a
chr10	11404110	11404323	Epm2a
chr10	11405625	11405787	Epm2a
chr10	11544676	11544923
chr10	11657011	11657299
chr10	11788484	11788680
chr10	11791079	11791279
chr10	12236105	12236657
chr10	12268763	12268874
chr10	12304958	12305076
chr10	12372546	12372809
chr10	12688778	12689017	Utrn
chr10	12840407	12840618	Utrn
chr10	13402086	13402296	Phactr2
chr10	14565083	14565358
chr10	14579144	14579706
chr10	14644214	14644606
chr10	14848911	14849119
chr10	14911272	14911563
chr10	14925979	14926154
chr10	14999815	15000041
chr10	15286636	15287077
chr10	15518983	15519531
chr10	15809417	15809755
chr10	16310873	16311158
chr10	16532364	16532636
chr10	16785343	16785642
chr10	17358203	17358452
chr10	18652981	18653715	D10Bwg1379e
chr10	18709466	18710045	D10Bwg1379e
chr10	18754870	18755073
chr10	18755204	18755494
chr10	18903100	18903438
chr10	19694127	19694258
chr10	20035506	20035855	Map3k5
chr10	20237152	20237347	Map7
chr10	20447007	20447255	Pde7b
chr10	20459752	20459944	Pde7b
chr10	21588575	21588798
chr10	21863517	21863904
chr10	22025472	22025835
chr10	22128139	22128422	E030030I06Rik
chr10	22758434	22758630
chr10	23050319	23050668
chr10	23565371	23565624
chr10	23591369	23591564
chr10	23621044	23621763
chr10	23734852	23735372
chr10	23750542	23750921
chr10	23843234	23843504
chr10	24052498	24052814
chr10	24143314	24143720
chr10	24321365	24321714
chr10	25546315	25546511
chr10	25654775	25654962
chr10	26403444	26403806
chr10	26658230	26658440
chr10	26662585	26662782
chr10	26890094	26890470	Arhgap18
chr10	26976706	26977063
chr10	27262708	27262824	Lama2
chr10	28273330	28273544	Ptprk
chr10	28690934	28691171	Themis
chr10	29095045	29095434
chr10	29561828	29562152
chr10	29970925	29971117
chr10	30008246	30008534
chr10	30015197	30015391
chr10	30201817	30202056
chr10	30409479	30409750
chr10	30941978	30942271
chr10	31082352	31082621
chr10	31109757	31110117
chr10	31122806	31123121
chr10	31290964	31291249
chr10	31848607	31848973	Nkain2
chr10	32195186	32195380	Nkain2
chr10	32239039	32239278	Nkain2
chr10	32323277	32323782	Nkain2
chr10	32721065	32721314	Nkain2
chr10	32919015	32919234
chr10	33031431	33031654
chr10	33697265	33697548
chr10	33843917	33844202
chr10	34114651	34115071
chr10	34142701	34142940
chr10	34387495	34388083	Nt5dc1
chr10	34493538	34494048	Frk
chr10	34820052	34820159
chr10	35260089	35260246
chr10	35670627	35670939
chr10	36597969	36598247	Hs3st5
chr10	36707877	36708175	Hs3st5
chr10	36848853	36848986
chr10	36880530	36881206
chr10	36917875	36918211
chr10	37181907	37182198
chr10	37186980	37187269
chr10	37263628	37263889
chr10	37820330	37820550
chr10	38024845	38025046
chr10	38041479	38041772
chr10	38731366	38731627
chr10	38737215	38737423
chr10	40206192	40206756
chr10	40539024	40539320
chr10	40722630	40723127	Mettl24
chr10	41640615	41640772
chr10	41857905	41859100	Sesn1
chr10	42322266	42322415	Lace1
chr10	42998306	42998702
chr10	43728485	43728730
chr10	43860629	43860930
chr10	44227931	44228243
chr10	44807718	44807939
chr10	45105237	45105530	Prep
chr10	45395540	45396296	Lin28b
chr10	45905504	45905958
chr10	46523209	46523364
chr10	46660434	46660720
chr10	46703217	46703442
chr10	47046803	47046997
chr10	47394067	47394353
chr10	47818555	47818829
chr10	48102957	48103194
chr10	48283476	48283790
chr10	48385025	48385199
chr10	48789540	48789802
chr10	49247907	49248130	Grik2
chr10	49512256	49512514	Grik2
chr10	50810185	50810429	Ascc3
chr10	50811930	50812125	Ascc3
chr10	50829833	50830273	Ascc3
chr10	51118481	51118770
chr10	51202781	51203187
chr10	51543245	51543462
chr10	52005212	52005475
chr10	52144383	52144552	Ros1
chr10	52221319	52221575
chr10	52455412	52455987
chr10	52456500	52456858
chr10	52592315	52592595
chr10	52677467	52677806
chr10	52961239	52961477	Slc35f1
chr10	53236650	53236941
chr10	53837450	53837650
chr10	54344747	54345047
chr10	54700861	54700963
chr10	54804263	54804430
chr10	54905352	54905540
chr10	55657016	55657304
chr10	55722941	55723129
chr10	55823732	55824000
chr10	56254993	56255103
chr10	56307798	56307982
chr10	56947839	56948146
chr10	57566031	57566173
chr10	58521407	58521705	Ccdc138
chr10	58563834	58564069	Ccdc138
chr10	58779137	58779333
chr10	60086456	60086834	Ascc1
chr10	61414192	61414374
chr10	61718291	61718669	Aifm2
chr10	62258411	62258636	Tacr2
chr10	62654047	62654274
chr10	62720345	62720616	Stox1
chr10	62970029	62970293	Dna2
chr10	63450196	63450488	Ctnna3
chr10	63750842	63751162	Ctnna3
chr10	63758836	63759089	Ctnna3
chr10	63794875	63795192	Ctnna3
chr10	64162757	64163051	Ctnna3
chr10	64756437	64756671	Ctnna3
chr10	65473378	65473637
chr10	65518022	65518348
chr10	66185070	66185421
chr10	66316479	66316747
chr10	66418532	66418799
chr10	66789713	66790043
chr10	68474926	68475263	1700040L02Rik
chr10	69626204	69626660	Ank3
chr10	70136029	70136388	Ccdc6
chr10	71575574	71575897
chr10	72138179	72138421
chr10	72198004	72198245
chr10	72293333	72293434
chr10	73004843	73005167	A330049N07Rik
chr10	73769595	73769707
chr10	74277169	74277360	Pcdh15
chr10	74617198	74617732	Pcdh15
chr10	74745517	74746169
chr10	74872693	74873039
chr10	75404683	75404931
chr10	75546116	75546407
chr10	76150391	76150477	Slc5a4a
chr10	76190532	76190841
chr10	76310551	76311536	Dip2a
chr10	76311672	76312482	Dip2a
chr10	77348427	77348753	Adarb1
chr10	78653309	78653418
chr10	78942326	78942436
chr10	79047820	79048234
chr10	79567373	79567830
chr10	80597006	80597168
chr10	81785795	81785907	Zfp433:Gm10778:Zfp781
chr10	81945142	81945254
chr10	82024193	82024420
chr10	82192352	82192999
chr10	82250410	82250957
chr10	82305668	82305870
chr10	82385540	82385837
chr10	82541455	82541938
chr10	83579583	83579750	A230046K03Rik
chr10	83954432	83954659
chr10	84290937	84291422
chr10	85258037	85258723
chr10	85794705	85795222
chr10	85802426	85802682
chr10	87023822	87024253
chr10	87133426	87133639	1700113H08Rik
chr10	87178549	87178660	1700113H08Rik
chr10	87778598	87778966
chr10	88118260	88118717	Parpbp
chr10	88836486	88836677
chr10	89001456	89001801	Ano4
chr10	89047512	89047722	Ano4
chr10	90008231	90008520	Anks1b
chr10	90127162	90127440	Anks1b
chr10	90158511	90158758	Anks1b
chr10	90167738	90168016	Anks1b
chr10	90178936	90179270	Anks1b
chr10	90664175	90664429	Anks1b
chr10	91307775	91308060
chr10	91369021	91369325
chr10	92216219	92216656	Gm20757
chr10	94592418	94592609
chr10	94872044	94872329	Plxnc1
chr10	94915091	94915317	Plxnc1
chr10	95084891	95085137
chr10	95511651	95511946
chr10	96072827	96073092
chr10	96575953	96576216
chr10	97372389	97372694
chr10	97577853	97578117
chr10	98442654	98442931
chr10	98752114	98752414
chr10	99557187	99557405
chr10	99786761	99787012
chr10	100043030	100043144	Kitl
chr10	100710597	100710859
chr10	100937786	100938055
chr10	101342161	101342449
chr10	101971817	101972255	Mgat4c
chr10	102043951	102044242	Mgat4c
chr10	102668525	102668773
chr10	102885496	102886019
chr10	103428149	103428521
chr10	103601769	103601933
chr10	104865781	104865986
chr10	105359046	105359232	Tmtc2
chr10	105888842	105889103
chr10	105945333	105945552
chr10	107145567	107145877
chr10	107342670	107343162	Lin7a
chr10	108034652	108035089
chr10	108056369	108056793
chr10	108211579	108211724	Ppp1r12a
chr10	109351991	109352247
chr10	109536591	109537098
chr10	109710698	109710804	Nav3
chr10	110230642	110230843
chr10	110492191	110492436
chr10	110514633	110514817
chr10	110834010	110834288	1700020G17Rik
chr10	111462433	111463021
chr10	112120594	112121028
chr10	112517041	112517353
chr10	112641932	112642492
chr10	113086936	113087108
chr10	113164612	113165337
chr10	113731208	113731456
chr10	113920262	113920494
chr10	114737254	114737467	Trhde
chr10	115346786	115347085	Tmem19
chr10	115640836	115641162
chr10	115768498	115768683
chr10	115988625	115989529
chr10	117015861	117016273	Best3
chr10	117016559	117016825	Best3
chr10	117017292	117017903	Best3
chr10	117040726	117041159
chr10	118025495	118025977
chr10	118199859	118200508
chr10	118236698	118237228
chr10	118262239	118262769
chr10	118437543	118437964
chr10	119974200	119974586	Grip1
chr10	120975044	120976377	Lemd3
chr10	122082785	122083048	Tmem5
chr10	122371661	122371814
chr10	122389472	122389994
chr10	122421553	122421749
chr10	122483856	122484110
chr10	123063969	123064215	Mon2
chr10	123097699	123098136
chr10	123782985	123783220
chr10	124707009	124707241
chr10	124788597	124788713
chr10	124946686	124946791
chr10	125236980	125237189	Slc16a7
chr10	125238752	125238942	Slc16a7
chr10	125466480	125466746
chr10	126001414	126001760	Lrig3
chr10	126200459	126200783
chr10	126908730	126909048
chr10	127005335	127005753	Avil
chr10	128155614	128155939	Rbms2
chr10	128168387	128168608	Rbms2
chr10	129019645	129020220
chr10	129181015	129181217
chr10	129204884	129205296
chr10	129279585	129279854
chr10	129284440	129284714
chr10	129287309	129287509
chr10	129735456	129735559
chr10	129881222	129881575
chr10	130024713	130024882
chr10	130189000	130189447
chr10	130427878	130428064	Vmn2r85
chr10	130489268	130489379	Vmn2r87
chr10	130594348	130594664
chr11	3100336	3100697
chr11	3100867	3102451
chr11	3102738	3103073
chr11	3103662	3104107
chr11	4007991	4008312
chr11	4615497	4616144
chr11	5247103	5247509	Kremen1
chr11	5503860	5504136
chr11	5746171	5746422	Urgcp
chr11	5928745	5929036	Gck
chr11	7120043	7120325	Adcy1
chr11	7400381	7400978
chr11	7596716	7597079
chr11	7714940	7715122
chr11	7717465	7717687
chr11	7957741	7958297
chr11	8352733	8353021
chr11	8416807	8417124
chr11	8895432	8895672
chr11	9153949	9154614
chr11	9207053	9207564	Abca13
chr11	9323055	9323384	Abca13
chr11	9424851	9425153	Abca13
chr11	9455229	9455519	Abca13
chr11	9550830	9551140	Abca13
chr11	9771018	9771264
chr11	9924689	9924953
chr11	9937984	9938325
chr11	10388125	10388291
chr11	10610600	10610920
chr11	10811638	10811902
chr11	11233454	11233846	Vwc2
chr11	11600651	11600917
chr11	12879697	12880006
chr11	12901890	12901998
chr11	13510098	13510352
chr11	14363626	14363988
chr11	14514611	14515059
chr11	14729981	14730312
chr11	14976684	14977005
chr11	15556505	15556726
chr11	16005195	16005494
chr11	16269343	16269678	Vstm2a
chr11	16573166	16573471
chr11	16723673	16724085
chr11	17122351	17122742
chr11	17435170	17435377
chr11	17510699	17510896
chr11	17783443	17783682
chr11	17884755	17884949
chr11	18079960	18080070
chr11	18085942	18086171
chr11	18196363	18196706
chr11	18392331	18392554
chr11	18705850	18705957
chr11	18789899	18790252
chr11	19211359	19211766
chr11	19315827	19316399
chr11	19362174	19362793
chr11	19513750	19514165
chr11	20617672	20618158	Sertad2
chr11	20624848	20625210	Sertad2
chr11	20942003	20942602
chr11	20942787	20943043
chr11	21471243	21471563
chr11	21512182	21512481
chr11	21613534	21613837	Wdpcp
chr11	21784945	21785303	Wdpcp
chr11	21841030	21841562	Wdpcp
chr11	21980610	21980954
chr11	22321106	22321412
chr11	22378543	22379111
chr11	22388488	22388673
chr11	22468166	22468785
chr11	22678790	22679289
chr11	23196100	23196770
chr11	23350163	23350337	Usp34
chr11	23554901	23555129
chr11	23921814	23922187
chr11	24524875	24525136	4933430M04Rik
chr11	25100002	25100202
chr11	25759744	25760051	5730522E02Rik
chr11	25811145	25811451	5730522E02Rik
chr11	25966247	25966460	5730522E02Rik
chr11	26011118	26011372	5730522E02Rik
chr11	26183695	26184125	5730522E02Rik
chr11	26360011	26360243
chr11	26567052	26567538	Vrk2
chr11	26861986	26862316
chr11	27125271	27125588
chr11	27775476	27775876
chr11	27778549	27778843
chr11	28463770	28464058	Ccdc85a
chr11	29043616	29044009
chr11	29085417	29085669
chr11	29114479	29114767
chr11	29993503	29993711	Eml6
chr11	30628822	30629123	Acyp2
chr11	30916571	30916941
chr11	31050599	31050867	Asb3
chr11	31131938	31132253
chr11	31324399	31324677
chr11	31510289	31510493
chr11	31989810	31990244
chr11	32139034	32139515
chr11	32430997	32431429
chr11	32615152	32615499	Stk10
chr11	33070902	33071344
chr11	33258152	33258648	Ranbp17
chr11	33284804	33285089	Ranbp17
chr11	33463619	33464204	Ranbp17
chr11	33898584	33898900	Kcnip1
chr11	34116329	34116578
chr11	34220318	34220834
chr11	34926812	34927218
chr11	36197860	36198179	Tenm2
chr11	36771642	36771981	Tenm2
chr11	36879155	36879416	Tenm2
chr11	36979902	36980138
chr11	37204129	37204495
chr11	39205684	39205777
chr11	40044147	40044405
chr11	40768132	40768417
chr11	40825295	40825423
chr11	41019392	41019501
chr11	41279796	41280038
chr11	41677172	41677665
chr11	42356164	42356446
chr11	42380965	42381698
chr11	42924448	42924567
chr11	43125525	43125910
chr11	43268602	43268810
chr11	43308934	43309078
chr11	43503993	43504436
chr11	44495680	44496055
chr11	44937321	44937641	Ebf1
chr11	45690995	45691307
chr11	46242514	46242771	Cyfip2
chr11	46914307	46914537
chr11	48031409	48031527
chr11	48239278	48239578
chr11	48304528	48304803
chr11	49359023	49359250
chr11	51012235	51012579
chr11	51278824	51278988	Clk4
chr11	51455612	51455827	Col23a1
chr11	51699451	51699588	Sec24a
chr11	52990248	52990691	Fstl4
chr11	53011911	53012181	Fstl4
chr11	53403035	53403361	Aff4
chr11	53837366	53837629	Gm12216
chr11	55652268	55652897
chr11	56234356	56234478
chr11	56367705	56368069
chr11	56440143	56440419
chr11	57302617	57302731	Gria1
chr11	57360710	57360911
chr11	57362388	57362830
chr11	57368336	57368775
chr11	57637714	57637971
chr11	57639729	57639990
chr11	58373822	58374171
chr11	58628560	58628806
chr11	58645287	58645415	Trim58
chr11	60873903	60874107	Tmem11
chr11	62311952	62312503	Ttc19
chr11	62410117	62410388	Ncor1
chr11	64827050	64827290
chr11	65521214	65521472
chr11	66088829	66089157	Dnah9
chr11	66238043	66238565	Shisa6
chr11	66332766	66332871	Shisa6
chr11	67117786	67117993	2310065F04Rik
chr11	67663157	67663391	Gas7
chr11	68006870	68007220	Stx8
chr11	68502369	68502534	Pik3r6
chr11	68705976	68706248	Myh10
chr11	69123632	69123825	Hes7
chr11	71034239	71034434	6330403K07Rik
chr11	71133761	71134023	Nlrp1a
chr11	71135776	71135882	Nlrp1a
chr11	71146438	71147040
chr11	71314620	71314911
chr11	72182540	72183121	4933427D14Rik
chr11	73380043	73380627
chr11	73400949	73401228
chr11	73546130	73546434
chr11	73698901	73699173	Zfp735
chr11	73793917	73794313
chr11	73804618	73804937
chr11	73856529	73857036
chr11	74381061	74381410
chr11	76127138	76127241	Vps53:Mir684-1
chr11	76927690	76928102	Mir684-1
chr11	77286751	77286971	Ssh2:Mir684-1
chr11	78537421	78537619	Mir684-1:Ift20
chr11	79507730	79508101	Mir684-1:Nf1
chr11	79672583	79672953	Rab11fip4:Rab11fip4os2:Mir684-1
chr11	80143965	80144155	Mir684-1
chr11	80740485	80740828	Myo1d:Mir684-1
chr11	80741374	80741846	Myo1d:Mir684-1
chr11	82063746	82064034	Mir684-1:Ccl11
chr11	83049416	83049913	Mir684-1
chr11	83494753	83494989	Taf15:Mir684-1
chr11	84149919	84150171	Gm11437:Mir684-1
chr11	84151971	84152191	Gm11437:Mir684-1
chr11	85265547	85265777	Mir684-1
chr11	85919834	85920046	Mir684-1
chr11	86095812	86096252	Mir684-1:Brip1
chr11	86918300	86918634	Mir684-1
chr11	87251619	87252138	Ppm1e:Mir684-1
chr11	89081682	89082067	Mir684-1:Gm525
chr11	89343818	89344224	Mir684-1
chr11	89556879	89557010	Mir684-1
chr11	90148517	90148610	Mir684-1
chr11	90671955	90672387	Tom1l1:Mir684-1
chr11	90781061	90781593	Mir684-1
chr11	90828141	90828428	4930405D11Rik:Mir684-1
chr11	91022282	91022392	Mir684-1
chr11	91341874	91342360	Mir684-1
chr11	92878698	92878891	Mir684-1
chr11	93176317	93176562	Car10:Mir684-1
chr11	93317296	93317477	Car10:Mir684-1
chr11	93517339	93517637	Car10:Mir684-1
chr11	93743889	93744041	Mir684-1
chr11	94014238	94015029	Spag9:Mir684-1
chr11	95256549	95256755	Mir684-1
chr11	97322748	97322959	Mir684-1:Mrpl45
chr11	98313265	98313568	Mir684-1
chr11	98416923	98417138	Erbb2:Mir684-1
chr11	99202649	99202905	Mir684-1
chr11	99867902	99868211	Mir684-1
chr11	102789376	102789575	Mir684-1
chr11	103517426	103517952	Mir684-1
chr11	103598090	103598341	Gm884:Mir684-1
chr11	104786660	104787328	Mir684-1
chr11	104789749	104790379	Mir684-1
chr11	104812614	104813018	Mir684-1
chr11	104889022	104889453	Mir684-1
chr11	105326285	105326477	Mrc2:Mir684-1
chr11	105476656	105476899	Mir684-1
chr11	105720411	105720772	Tanc2:Mir684-1
chr11	105782779	105783047	Tanc2:Mir684-1
chr11	105790185	105790548	Tanc2:Mir684-1
chr11	105814320	105815009	Tanc2:Mir684-1
chr11	105854308	105854591	Tanc2:Mir684-1
chr11	105964969	105965547	Gm11651:Mir684-1
chr11	106584295	106584665	Tex2:Mir684-1
chr11	108262134	108262698	Prkca:Mir684-1
chr11	108462795	108463161	Cep112:Mir684-1
chr11	108703703	108704016	Cep112:Mir684-1
chr11	110227900	110228314	Abca6:Mir684-1
chr11	110422237	110422438	Mir684-1:Map2k6
chr11	110564594	110564864	Mir684-1
chr11	110744739	110744918	Mir684-1
chr11	110929312	110929727	Mir684-1
chr11	111193568	111193811	Mir684-1
chr11	111210262	111210458	Mir684-1
chr11	111881199	111881785	Mir684-1
chr11	113173527	113173995	2610035D17Rik:Mir684-1
chr11	114348770	114349179	Mir466n:Mir684-1
chr11	115193187	115193487	Tmem104:Mir684-1
chr11	115728294	115729107
chr11	116279304	116279525
chr11	117442409	117442781
chr11	117576377	117576801
chr11	118356520	118356908
chr11	118382745	118383113
chr11	118385353	118385514
chr11	119315874	119316717	Card14
chr11	119582950	119583430
chr11	120528197	120528278
chr12	3069383	3069730
chr12	3109856	3110201
chr12	3320973	3321571
chr12	3492089	3492454	Asxl2
chr12	3621807	3622096	Dtnb
chr12	3623654	3623977	Dtnb
chr12	4046331	4046639
chr12	4288449	4288821	Ncoa1
chr12	4328384	4328680	Ncoa1
chr12	4795318	4795767
chr12	4895354	4895613	Ubxn2a
chr12	5081723	5081919	Klhl29
chr12	6197446	6197871
chr12	6436301	6436573
chr12	6514087	6514410
chr12	6825960	6826151
chr12	6871736	6871972
chr12	7394513	7394937
chr12	7520036	7520455
chr12	7850404	7850665
chr12	7926185	7926283
chr12	8194422	8194767
chr12	9145735	9146028
chr12	9188567	9188899
chr12	9443441	9443783
chr12	9649670	9649929
chr12	9700530	9700760
chr12	9753109	9753316
chr12	9812832	9813100
chr12	9890739	9891113
chr12	10057956	10058243
chr12	10322981	10323257
chr12	10887996	10888434
chr12	10889414	10889714
chr12	10913669	10913911
chr12	10949877	10950091
chr12	10995895	10996201
chr12	11004015	11004283
chr12	11234455	11234651
chr12	11338915	11339259	Vsnl1
chr12	11987633	11987877
chr12	13503662	13503841	Nbas
chr12	13550404	13550758	Nbas
chr12	13663577	13663836
chr12	13904939	13905129
chr12	14507031	14507285
chr12	14608159	14608437
chr12	14643218	14643324
chr12	14820254	14820525
chr12	15211407	15211682
chr12	15354967	15355383
chr12	16304142	16304344
chr12	16747800	16747949	Greb1
chr12	16800065	16800314	Greb1
chr12	17116837	17117142
chr12	18756966	18757246
chr12	20391514	20391616
chr12	20689877	20690363
chr12	21068374	21068668
chr12	21200974	21201200	Asap2
chr12	21555532	21555828
chr12	24195697	24195901
chr12	24669018	24669265	Cys1
chr12	25247556	25247651
chr12	25520886	25521421
chr12	25675163	25675547
chr12	27749743	27750040
chr12	28294531	28294771
chr12	28354468	28354995
chr12	28387313	28387847
chr12	28536604	28537012	Dcdc2c
chr12	29431876	29432109
chr12	29433205	29433501
chr12	30366446	30366671	Sntg2
chr12	30978272	30978540
chr12	31134833	31134985
chr12	32121719	32121988
chr12	32439156	32439556
chr12	32474758	32475107
chr12	32646933	32647328
chr12	33490311	33490610
chr12	33659251	33659637
chr12	33755911	33756236
chr12	34608468	34608839	Hdac9
chr12	34805684	34805993	Hdac9
chr12	34850445	34850962	Hdac9
chr12	35033498	35033803
chr12	35127550	35127789	Snx13
chr12	35277914	35278218
chr12	35398960	35399331
chr12	35961372	35961687
chr12	36178163	36178630	Ankmy2
chr12	36375178	36375650
chr12	36639179	36639473	Ispd
chr12	38024187	38024683	Dgkb
chr12	38128074	38128377	Dgkb
chr12	38206660	38206904	Dgkb
chr12	38502753	38503346	Dgkb
chr12	39197932	39198136
chr12	39543747	39544009
chr12	40343568	40343858	Zfp277
chr12	41010521	41010924
chr12	41515003	41515256	Immp2l
chr12	41529021	41529544	Immp2l
chr12	41814338	41814532	Immp2l
chr12	42026625	42026843
chr12	42245588	42245691
chr12	42596349	42596717
chr12	42769423	42769613
chr12	43507519	43507814
chr12	43889747	43889861
chr12	43971432	43971668
chr12	44016128	44016387
chr12	44219400	44219725
chr12	44650865	44651144
chr12	44654707	44654977
chr12	44734258	44734411
chr12	45221018	45221416
chr12	45638010	45638298
chr12	46278821	46278970
chr12	46850428	46850723
chr12	47596934	47597126
chr12	47889813	47889957
chr12	48379621	48379887
chr12	48627350	48627666
chr12	48918714	48919047
chr12	49350700	49350943
chr12	50175160	50175260
chr12	50687441	50687551
chr12	50908144	50908384
chr12	51151822	51151997
chr12	51903389	51903697	Heatr5a
chr12	51933159	51933611	Heatr5a
chr12	52902825	52903100	Akap6
chr12	53002821	53003194	Akap6
chr12	53121692	53122039	Akap6
chr12	53131449	53131881	Akap6
chr12	53194746	53195046
chr12	53208359	53208690
chr12	53210289	53210600
chr12	54863605	54863853	Cfl2
chr12	55339034	55339268	1110008L16Rik
chr12	56055695	56056192
chr12	56283139	56283462
chr12	57584269	57584719	4921506M07Rik
chr12	57655405	57655684
chr12	57734841	57735110
chr12	57798437	57798686
chr12	58177424	58177691
chr12	58290054	58290408
chr12	58593029	58593925
chr12	58795881	58796480
chr12	58868629	58869004
chr12	59280713	59281128
chr12	59319278	59319698
chr12	59474636	59475181
chr12	59952751	59953191
chr12	60020433	60020646
chr12	60126830	60127478
chr12	60206404	60206597
chr12	60375741	60376055
chr12	60750313	60750535
chr12	60754217	60754677
chr12	61480428	61480608
chr12	61716358	61716603	Lrfn5
chr12	61894630	61894792
chr12	62044355	62044663
chr12	62791301	62791580
chr12	62899043	62899362
chr12	63123133	63123245
chr12	63145244	63145444
chr12	63410581	63410980
chr12	63728681	63729021
chr12	64096439	64096713
chr12	64187660	64187945
chr12	64496929	64497255
chr12	64804487	64804658
chr12	65172007	65172158	Mis18bp1
chr12	65195674	65195962
chr12	65344382	65344679
chr12	65458718	65458983
chr12	65539307	65539488
chr12	65972208	65972393
chr12	66400938	66401519
chr12	66700675	66700969	Mdga2
chr12	66785715	66786029	Mdga2
chr12	67037684	67038122	Mdga2
chr12	67059155	67059900	Mdga2
chr12	67340187	67340602
chr12	67629659	67629846
chr12	68124638	68124956
chr12	68330138	68330404
chr12	68713615	68713924
chr12	68943913	68944118
chr12	68963598	68963867
chr12	69276018	69276327	Klhdc1
chr12	69286495	69286992
chr12	70214831	70215121	Pygl
chr12	70344656	70344903	Mir4660:Trim9
chr12	70683598	70683963
chr12	70831913	70832284	Frmd6
chr12	71193618	71193897	2700049A03Rik
chr12	71392285	71392713
chr12	71588599	71588956
chr12	72398586	72399040	Rtn1
chr12	72587179	72587435
chr12	72633304	72633745
chr12	73011362	73011445
chr12	73420206	73420753
chr12	73422378	73422677
chr12	73618497	73618751	Prkch
chr12	73772228	73772433	Prkch
chr12	74027507	74028412	Syt16
chr12	74252638	74253114	Syt16
chr12	74261051	74261393	Syt16
chr12	74803846	74804621
chr12	75245600	75246042
chr12	75619107	75619760
chr12	76179884	76180416
chr12	76233576	76233864	Tex21
chr12	77118841	77118951
chr12	77272675	77272969	Fut8
chr12	77320975	77321506	Fut8
chr12	77382133	77382435	Fut8
chr12	78180619	78180784
chr12	78335771	78335966	Gphn
chr12	78350873	78351171	Gphn
chr12	78371437	78371670	Gphn
chr12	78845784	78846386	Atp6v1d
chr12	79569038	79569555	Rad51b
chr12	79639502	79640021	Rad51b
chr12	80625564	80625814
chr12	80912045	80912349
chr12	80977005	80977812
chr12	80977899	80978359
chr12	81465044	81465546
chr12	81465930	81466195
chr12	81551683	81551917
chr12	81890339	81890565	Pcnx
chr12	82867060	82867532	Rgs6
chr12	82891049	82891287	Rgs6
chr12	84116329	84116583	Dnal1
chr12	85612145	85612439	Jdp2
chr12	85637914	85638095	Jdp2
chr12	85732955	85733452
chr12	86552233	86552400
chr12	87562595	87563066
chr12	88382446	88383165	Adck1
chr12	89643763	89644085	Nrxn3
chr12	90690155	90690383
chr12	91125096	91125548	Cep128
chr12	91325725	91326097	Cep128
chr12	91331105	91331794	Cep128
chr12	91483565	91483825	Tshr
chr12	91716488	91716930	Ston2
chr12	91723221	91723545	Ston2
chr12	92114518	92114732
chr12	92354976	92355190
chr12	92918236	92918523
chr12	93576951	93577318
chr12	96029369	96029699
chr12	96176567	96176807
chr12	96438355	96438539
chr12	96779627	96779850
chr12	96898652	96898840
chr12	97125764	97126025
chr12	97560072	97560256
chr12	98247335	98247494	Galc
chr12	98744722	98744974
chr12	98854890	98855378	Eml5
chr12	98912183	98912680
chr12	99705191	99705746
chr12	99728221	99728551	Efcab11
chr12	100818499	100819219	9030617O03Rik
chr12	101188319	101188627
chr12	101236560	101236786
chr12	101261782	101262019
chr12	102813427	102813711	Btbd7
chr12	102892947	102893109
chr12	103946735	103947005	Serpina1e
chr12	104351240	104351512
chr12	105524728	105524956
chr12	106187921	106188361
chr12	108572057	108572195	Evl
chr12	108729648	108730207
chr12	108739601	108740100
chr12	109162744	109163083
chr12	109205055	109205357
chr12	109238119	109239010
chr12	109263080	109263584
chr12	110091501	110091957
chr12	110412515	110413216
chr12	112297137	112298005
chr12	113352721	113353037
chr12	113500565	113500866
chr12	113788610	113788938
chr12	113809869	113810159
chr12	114117444	114117629
chr12	114692041	114692264
chr12	115627204	115627542
chr12	116682926	116683348	Ptprn2
chr12	116691887	116692010	Ptprn2
chr12	118933391	118933773	Abcb5
chr12	119097156	119097436
chr12	119336795	119337038
chr12	119747796	119748215
chr12	119783343	119783724
chr12	119794351	119794669
chr12	120028636	120028717
chr13	3261068	3261357
chr13	3505511	3505713
chr13	3583554	3583798	BC016423
chr13	3720241	3720589
chr13	5002928	5003245
chr13	5503638	5504097
chr13	6187813	6188089
chr13	6423064	6423695
chr13	6955215	6955612
chr13	6963547	6963833
chr13	7002289	7002575
chr13	7194759	7195184
chr13	7345161	7345435
chr13	7365961	7366305
chr13	7608379	7608654
chr13	7852117	7852390
chr13	8183054	8183392
chr13	8504414	8504616	Adarb2
chr13	8754783	8755329	Adarb2
chr13	8957945	8958252	Idi2
chr13	9209587	9209898
chr13	9831833	9832090
chr13	9835784	9835991
chr13	9845965	9846268
chr13	9850663	9850809
chr13	10085992	10086126	Chrm3
chr13	10431718	10432094
chr13	10523396	10523718
chr13	10726928	10727173
chr13	10731434	10731632
chr13	11090165	11090426
chr13	11253355	11253559
chr13	11291734	11291887
chr13	11306013	11306355
chr13	11450302	11450705
chr13	11497785	11498232
chr13	11498458	11498858
chr13	12786175	12786466
chr13	13308742	13308997
chr13	13612476	13612629	Lyst
chr13	13658307	13658544	Lyst
chr13	13721738	13722191	Lyst
chr13	13860602	13861097
chr13	13872045	13872819
chr13	14384712	14384941	Hecw1
chr13	14537489	14537926
chr13	14557527	14558026
chr13	14566749	14566956
chr13	14584945	14585403
chr13	14773382	14773599
chr13	14796017	14796478
chr13	14850301	14850461
chr13	14999529	14999726
chr13	15341709	15342055
chr13	15343311	15343607
chr13	15736379	15736817
chr13	15746267	15746497
chr13	15920813	15921225
chr13	15975050	15975333
chr13	16552826	16553035
chr13	17206326	17206635	5033411D12Rik
chr13	17402117	17402412	5033411D12Rik
chr13	18206491	18206768	Pou6f2
chr13	19588841	19589107
chr13	19788427	19789082	Gpr141
chr13	19875199	19875490
chr13	19904390	19904696
chr13	20344740	20344995	Elmo1
chr13	20533852	20534046	Elmo1
chr13	20879423	20879536	Aoah
chr13	20881577	20881690	Aoah
chr13	20961676	20961905	Aoah
chr13	21459875	21460661
chr13	22263954	22264378
chr13	22362916	22363216
chr13	22365595	22366087
chr13	22388298	22388687
chr13	22459060	22459324
chr13	22550191	22550495
chr13	22603668	22603780
chr13	22660508	22660861
chr13	23610704	23611497	Hist1h2be
chr13	24869678	24870167	D130043K22Rik
chr13	25464786	25465073
chr13	26616258	26616672
chr13	26677262	26677582
chr13	26881168	26881482
chr13	27017920	27018150
chr13	27206036	27206245
chr13	27285795	27286095
chr13	27644969	27645147
chr13	27900174	27900766
chr13	28038194	28038503
chr13	28053436	28053642
chr13	28232422	28232600
chr13	28308092	28308546
chr13	28846960	28847130	2610307P16Rik
chr13	29894374	29895173
chr13	30274789	30274908
chr13	30433098	30433433
chr13	31183010	31183199
chr13	32389179	32389542
chr13	32574967	32575495
chr13	32915112	32915418
chr13	33241628	33242261
chr13	33267228	33267483
chr13	33411697	33411942
chr13	33604759	33605046
chr13	33765549	33765858
chr13	33782270	33782439
chr13	34263756	34264080	Slc22a23
chr13	34583324	34583877
chr13	34999381	34999929
chr13	35000130	35000467
chr13	35038556	35039122
chr13	35077144	35077332
chr13	35175328	35175594
chr13	35555315	35555642
chr13	35591069	35591318
chr13	35919596	35919894
chr13	35971983	35972316
chr13	36206025	36206554	Fars2
chr13	36784129	36784463
chr13	37075120	37075429
chr13	38338062	38338714
chr13	38716998	38717361
chr13	39133471	39133770
chr13	39163306	39163711
chr13	41166308	41166965
chr13	41168373	41169030
chr13	41398596	41398817	Nedd9
chr13	41588698	41589049
chr13	42436734	42436824
chr13	44869489	44870029	Jarid2
chr13	45275809	45275940
chr13	46357636	46358131
chr13	47492270	47492545
chr13	47492977	47493173
chr13	48233811	48234337	A330033J07Rik
chr13	48423966	48424318
chr13	49029989	49030383
chr13	49535417	49536032	Cenpp
chr13	50081356	50081462
chr13	50150371	50150570
chr13	50376057	50376314	2310081J21Rik
chr13	50660593	50660792	2310081J21Rik
chr13	50941827	50942265
chr13	52437301	52437540
chr13	53269817	53270010	Ror2
chr13	54019687	54020558
chr13	55067946	55068313	Uimc1
chr13	57066821	57067215
chr13	57133973	57134217
chr13	57956046	57956366
chr13	58130518	58130806
chr13	60097064	60097440	A530065N20Rik
chr13	60676565	60676708	Dapk1
chr13	61043518	61043834
chr13	61110506	61110719
chr13	61354432	61354549	Cts7
chr13	61587025	61587311
chr13	61611132	61611429
chr13	61672607	61672883
chr13	61675792	61676001
chr13	61827650	61828100
chr13	62988254	62988724
chr13	63000687	63001075
chr13	63001495	63002047
chr13	63084289	63084585	2010111I01Rik
chr13	63339122	63339393	Fancc
chr13	63746794	63747816
chr13	64712403	64712615
chr13	64725994	64726123
chr13	64853417	64853691	Cntnap3
chr13	65457728	65458223
chr13	66143466	66144060
chr13	66417488	66418097	2410141K09Rik
chr13	66421228	66421970	2410141K09Rik
chr13	66495421	66496135
chr13	66606828	66607326
chr13	66714028	66714656
chr13	66717991	66718785
chr13	67465993	67466354
chr13	69083837	69083949
chr13	69399718	69400111
chr13	69408092	69408477
chr13	70350933	70351251
chr13	70661408	70661633
chr13	71577343	71577809
chr13	71832324	71832692
chr13	71881234	71881406
chr13	72394820	72395144
chr13	73430574	73430846
chr13	73520608	73521056
chr13	73926596	73926841	Trip13
chr13	74043867	74044168	Cep72
chr13	74428023	74428711
chr13	74528452	74531171
chr13	74652516	74652947	Erap1
chr13	74894790	74895210
chr13	74941520	74941924
chr13	75073470	75073809
chr13	75215703	75216035
chr13	75495878	75496083
chr13	75812471	75812747
chr13	75896852	75897083	Rhobtb3
chr13	76344317	76344520
chr13	76375071	76375329
chr13	76402806	76403085	Mctp1
chr13	76657374	76657795	Mctp1
chr13	76906388	76906584	Mctp1
chr13	77189064	77189319	2210408I21Rik
chr13	77304943	77305041	2210408I21Rik
chr13	77438845	77439167	2210408I21Rik
chr13	77620580	77620763
chr13	77851636	77851977	Fam172a
chr13	77887995	77888384	Fam172a
chr13	78059961	78060316	Fam172a
chr13	78246115	78246465
chr13	78595660	78595946
chr13	79584257	79584550
chr13	79614905	79615252
chr13	79702322	79702564
chr13	79781538	79781765
chr13	80775165	80775425
chr13	81539339	81539689	Gpr98
chr13	81912626	81912887
chr13	81985825	81986205
chr13	82141199	82141642
chr13	82389500	82389768
chr13	83042090	83042382
chr13	84107912	84108089
chr13	84430003	84430257
chr13	84467700	84467920
chr13	84498526	84498839
chr13	84582086	84582332
chr13	84940144	84940330
chr13	84963156	84963401
chr13	85493421	85493680
chr13	85669893	85670144
chr13	85698773	85699091
chr13	86289964	86290103
chr13	86544721	86544931
chr13	86588465	86588687
chr13	87151875	87152146
chr13	87219132	87219265
chr13	87358178	87358344
chr13	87790632	87790876
chr13	88031778	88032104
chr13	88175212	88175407
chr13	88596030	88596308
chr13	88600444	88600631
chr13	88654003	88654464
chr13	88772861	88773138
chr13	88851927	88852239	Edil3
chr13	89233252	89233495	Edil3
chr13	89264524	89264750	Edil3
chr13	89623773	89624043
chr13	90377436	90377872
chr13	90564260	90564619
chr13	90859076	90859462
chr13	91658982	91659190	Ssbp2
chr13	92262901	92263116	Msh3
chr13	92877720	92877829
chr13	92894897	92895144
chr13	93220896	93221419
chr13	93824874	93825071	Arsb
chr13	93941178	93941391	Arsb
chr13	94495704	94495900	Ap3b1
chr13	94916763	94917177
chr13	94950327	94951392
chr13	95181579	95181783	Pde8b
chr13	95294719	95295206
chr13	95506699	95507197
chr13	95571447	95571692
chr13	95839013	95839453	Iqgap2
chr13	96013559	96014006	Sv2c
chr13	96077472	96077769	Sv2c
chr13	96473391	96473857
chr13	96692620	96693087
chr13	96741570	96741847
chr13	96742080	96742708
chr13	98494969	98495680
chr13	98652016	98652202
chr13	98668087	98668489
chr13	99802803	99803340
chr13	100491037	100491443	Gtf2h2
chr13	101394256	101394447	4922502H24Rik
chr13	101516235	101516899
chr13	102052655	102053641
chr13	102377851	102378028
chr13	102406318	102406702
chr13	103693104	103693590
chr13	103756140	103757130	Srek1
chr13	103896542	103896820	Erbb2ip
chr13	104222255	104222841	Ppwd1
chr13	104323432	104323757	Adamts6
chr13	105341729	105341973
chr13	105366969	105367351
chr13	105967909	105968096
chr13	105998087	105998356
chr13	106101392	106101670
chr13	106519419	106519928
chr13	106769374	106769823
chr13	106770414	106770828
chr13	108133432	108133634	Ndufaf2
chr13	109823201	109823396	Pde4d
chr13	110603029	110603136
chr13	110682838	110683265
chr13	110743990	110744659
chr13	110862954	110863153
chr13	111246353	111246639
chr13	112170583	112171034
chr13	112576970	112577266	Il31ra
chr13	112578154	112578467	Il31ra
chr13	112578520	112578774	Il31ra
chr13	113005271	113006326
chr13	113115955	113116217
chr13	113172018	113172227	Gzmk
chr13	113375279	113375480
chr13	113474775	113475216	4921509O07Rik
chr13	113731416	113731923
chr13	114247972	114248531
chr13	114383991	114384298	Ndufs4
chr13	114414213	114414524
chr13	114581943	114582137
chr13	115703101	115703390
chr13	115705418	115705677
chr13	115742160	115742348
chr13	115993820	115994043
chr13	116149387	116149696
chr13	116192774	116193078
chr13	116223764	116224015
chr13	117142112	117142692
chr13	117147093	117147344
chr13	117367402	117367606
chr13	118058555	118058795
chr13	118318936	118319133
chr13	119042492	119042721
chr13	119126515	119126929
chr13	119200733	119201134
chr13	119308176	119308476
chr13	119427797	119428304	Paip1
chr13	119595539	119596469	Gm7120
chr13	119596576	119597673	Gm7120
chr13	119598049	119599265	Gm7120
chr13	119599422	119601419	Gm7120
chr13	119601526	119603146	Gm7120
chr14	3372670	3372900	1700110I01Rik:D830030K20Rik:Gm5795
chr14	3409162	3410221	1700110I01Rik:D830030K20Rik:Gm10413:Gm5795
chr14	3612079	3612309	1700110I01Rik:D830030K20Rik:Gm10413:Gm10409:Gm5795:Gm3020:Gm10408
chr14	3648585	3649644	1700110I01Rik:D830030K20Rik:Gm10409:Gm5795:Gm3020:Gm10408
chr14	4412082	4413160
chr14	4495846	4496833	Gm3264
chr14	4723366	4724379	Gm3264
chr14	5462656	5463792	Gm3488:Gm3500:Gm3317:Gm3383
chr14	5815150	5816286
chr14	5963953	5965079
chr14	6636761	6637833
chr14	6893804	6894170
chr14	6964664	6965371
chr14	7029755	7030869
chr14	8005986	8006218	Abhd6
chr14	8359159	8360372	Oit1
chr14	8918191	8918578
chr14	9207048	9207323
chr14	9351353	9351763
chr14	10309831	10310077	Fhit
chr14	10468630	10468889	Fhit
chr14	10770320	10770623	Fhit
chr14	10948317	10948610	Fhit
chr14	11016209	11016480	Fhit
chr14	11046237	11049933	Fhit
chr14	11299968	11300216
chr14	11570116	11570428	Ptprg
chr14	12260588	12260833
chr14	12537578	12537862	Cadps
chr14	12858542	12858847
chr14	13184339	13184576	Gm5087
chr14	13434842	13434970	Synpr
chr14	13479256	13479659	Synpr
chr14	13987618	13988198
chr14	14565922	14566233
chr14	14587040	14587322
chr14	14791895	14792808	Slc4a7
chr14	14941244	14941507	Nek10
chr14	15122870	15122982
chr14	15123710	15123819
chr14	15924492	15924702
chr14	16692088	16692373
chr14	16830351	16830671
chr14	16845560	16846177
chr14	17349500	17349922
chr14	17532217	17532520
chr14	17765400	17765663	Thrb
chr14	17821160	17821366	Thrb
chr14	18591243	18591607	Ube2e2
chr14	18938765	18938985
chr14	19415601	19419706
chr14	19655824	19656301
chr14	19897651	19898106	Gng2
chr14	20056551	20057172
chr14	21093792	21094362	Adk
chr14	21144093	21144306	Adk
chr14	22351891	22352257	1700112E06Rik
chr14	23315268	23315931	Kcnma1
chr14	24045179	24045689
chr14	24219884	24220136	Dlg5
chr14	24342474	24342815
chr14	25467061	25467459	Zmiz1
chr14	25674990	25675585
chr14	25982477	25982701	Plac9b:Duxbl3:Tmem254a:Cphx1:Duxbl2:Cphx2:Tmem254c:Duxbl1:Tmem254b:Plac9a
chr14	26369671	26370328	4933413J09Rik
chr14	26845596	26846180
chr14	27452896	27453205	D14Abb1e
chr14	27528259	27528527
chr14	29462683	29462951	Cacna2d3
chr14	29834334	29834854
chr14	30145799	30146173	Cacna1d
chr14	30225998	30226455	Cacna1d
chr14	30229102	30229674	Cacna1d
chr14	30382542	30382901	Cacna1d
chr14	30465047	30466258	Cacna1d
chr14	30685806	30686080	Rft1
chr14	30687639	30688352	Rft1
chr14	31093663	31094199	Pbrm1
chr14	34213750	34214025
chr14	34452378	34452681	Bmpr1a
chr14	34788058	34788498
chr14	35598721	35598994
chr14	35692863	35692984
chr14	36242983	36243384
chr14	36437152	36437259
chr14	37178229	37178491
chr14	37566515	37566951
chr14	37888851	37889157
chr14	38015590	38015988
chr14	38282807	38283079
chr14	38528582	38528914	Nrg3
chr14	39511253	39511527
chr14	40371681	40372031
chr14	40377723	40378126
chr14	40560662	40560850
chr14	40684831	40685007
chr14	40764925	40765223
chr14	41137815	41138112
chr14	42861273	42861579	Gm10377
chr14	44251363	44251837
chr14	45261420	45261714	Gpr137c
chr14	45518563	45518741	Fermt2
chr14	46107759	46107929
chr14	46269985	46270246
chr14	46621247	46621633	4933425B07Rik
chr14	47256459	47257306	Wdhd1
chr14	47523493	47524192	Fbxo34
chr14	48221432	48221733	Peli2:Gm6498
chr14	48941945	48942161
chr14	49036440	49036732	Exoc5
chr14	49914451	49914741
chr14	50551925	50552152
chr14	50701795	50702042
chr14	51134801	51135019
chr14	51138274	51138551
chr14	51783113	51783639
chr14	51790469	51790922
chr14	52057808	52058184
chr14	52400498	52400999
chr14	52482339	52482726
chr14	52662446	52662752
chr14	52806693	52807096
chr14	52873133	52873420
chr14	52994178	52994659
chr14	53184091	53184378
chr14	53396540	53396852
[truncated: 5,570 more rows]

## Sheet: rST_5mC_peaks
CHR	START	STOP	GENE_ASSOCIATION
chr1	3031272	3031733
chr1	3193480	3193802
chr1	3242902	3243079	Xkr4
chr1	3268695	3268988	Xkr4
chr1	3301731	3302144	Xkr4
chr1	3303239	3303565	Xkr4
chr1	3384998	3385224	Xkr4
chr1	3390101	3390390	Xkr4
chr1	3412981	3413248	Xkr4
chr1	3440004	3440292	Xkr4
chr1	3460540	3460850	Xkr4
chr1	3537544	3537823	Xkr4
chr1	3805025	3805288
chr1	3869212	3869494
chr1	3917602	3917824
chr1	3987178	3988150
chr1	3997729	3998220
chr1	4039379	4039637
chr1	4070407	4070558
chr1	4170958	4171292
chr1	4256744	4258959
chr1	4480638	4481042
chr1	4526998	4527233
chr1	4528723	4529170
chr1	4556900	4557337
chr1	4566952	4567525
chr1	4580717	4580889
chr1	4713324	4713879
chr1	4721907	4722175
chr1	4757296	4757525
chr1	4760134	4760388
chr1	4767234	4767465
chr1	4833058	4833661	Lypla1
chr1	4890943	4891247	Tcea1
chr1	4893909	4894230	Tcea1
chr1	4903612	4903891
chr1	4909624	4909961	Rgs20
chr1	4947447	4947798	Rgs20
chr1	5008315	5008532	Rgs20
chr1	5040434	5040951	Rgs20
chr1	5102750	5103075	Atp6v1h
chr1	5109336	5114541	Atp6v1h
chr1	5367974	5368589
chr1	5424725	5425023
chr1	5426616	5426940
chr1	5548804	5549143
chr1	5555140	5555587
chr1	5564415	5564874
chr1	5566788	5567681
chr1	5593698	5593848	Oprk1
chr1	5617022	5617290
chr1	5677006	5677437
chr1	5746764	5747399
chr1	5748943	5749244
chr1	5810902	5811301
chr1	5827943	5828328
chr1	5850514	5851130
chr1	5851686	5852056
chr1	5892910	5893236
chr1	5896784	5896967
chr1	6012736	6013177
chr1	6043812	6044166
chr1	6068046	6068645
chr1	6084975	6085211
chr1	6150812	6151204
chr1	6168260	6168433
chr1	6172611	6172923
chr1	6176257	6176446
chr1	6210378	6210552
chr1	6216966	6217297	Rb1cc1
chr1	6228574	6228763	Rb1cc1
chr1	6231657	6231778	Rb1cc1
chr1	6235460	6235861	Rb1cc1
chr1	6405032	6405341
chr1	6430279	6430664
chr1	6437017	6437560
chr1	6515978	6516292	St18
chr1	6533682	6534192	St18
chr1	6629100	6629280	St18
chr1	6645323	6645619	St18
chr1	6646356	6646663	St18
chr1	6690786	6691459	St18
chr1	6691517	6691689	St18
chr1	6723421	6723676	St18
chr1	7039461	7039616
chr1	7081223	7081550
chr1	7235393	7235742
chr1	7284295	7284587
chr1	7305598	7305789
chr1	7434764	7435353
chr1	7475080	7475305
chr1	7476851	7477258
chr1	7488030	7488613
chr1	7608252	7608820
chr1	7611845	7612261
chr1	7615831	7616213
chr1	7819485	7820048
chr1	7867354	7867816
chr1	7942716	7943448
chr1	7993931	7994104
chr1	8027931	8028617
chr1	8028942	8029700
chr1	8030174	8030409
chr1	8091058	8091286
chr1	8122400	8122770
chr1	8129607	8130154
chr1	8156467	8156601
chr1	8178235	8178569
chr1	8180318	8180876
chr1	8190260	8191120
chr1	8210913	8211262
chr1	8223324	8223591
chr1	8410779	8411259	Sntg1
chr1	8437516	8437880	Sntg1
chr1	8641088	8641630	Sntg1
chr1	8662061	8662368	Sntg1
chr1	8665627	8665858	Sntg1
chr1	8786681	8787551	Sntg1
chr1	8790078	8790477	Sntg1
chr1	8856417	8856633	Sntg1
chr1	9235467	9237547	Sntg1
chr1	9267348	9267666	Sntg1
chr1	9483259	9483702
chr1	9484343	9484649
chr1	9522393	9522631
chr1	9613705	9613957	2610203C22Rik:3110035E14Rik
chr1	9635247	9635881
chr1	9710888	9711094
chr1	9752546	9752790	1700034P13Rik
chr1	9756431	9756722	1700034P13Rik
chr1	9763627	9763987	1700034P13Rik
chr1	9901695	9901858	Sgk3
chr1	9928466	9928724	Mcmdc2
chr1	9932577	9932856	Mcmdc2
chr1	9958531	9958790
chr1	9971704	9971993	Ppp1r42
chr1	9976284	9976526	Ppp1r42
chr1	9980162	9980535	Ppp1r42
chr1	10007899	10008095	Ppp1r42
chr1	10049116	10049336	Cspp1
chr1	10134800	10135120	Cspp1
chr1	10172083	10172419	Arfgef1
chr1	10190921	10191088	Arfgef1
chr1	10201627	10201857	Arfgef1
chr1	10238607	10238997
chr1	10284337	10284537
chr1	10330294	10330596	Cpa6
chr1	10493701	10493889	Cpa6
chr1	10615690	10615996	Cpa6
chr1	10644351	10644512	Cpa6
chr1	10736405	10736735	Mir467e
chr1	10763280	10763645	Mir467e
chr1	10813923	10814154	Mir467e
chr1	10821742	10822120	Mir467e
chr1	10851114	10851310	Mir467e
chr1	10912200	10912588
chr1	10924544	10925501
chr1	10948719	10948953
chr1	10981636	10981909
chr1	10988713	10989226
chr1	11032386	11032787	Prex2
chr1	11125837	11126057	Prex2
chr1	11127557	11127785	Prex2
chr1	11318967	11319268
chr1	11367355	11367906
chr1	11369513	11370136
chr1	11441773	11442002	A830018L16Rik
chr1	11607710	11607944	A830018L16Rik
chr1	11624054	11624858	A830018L16Rik
chr1	11677317	11677690	A830018L16Rik
chr1	11856405	11856692	A830018L16Rik
chr1	11887049	11887280	A830018L16Rik
chr1	11890846	11891491	A830018L16Rik
chr1	11905399	11905653	A830018L16Rik
chr1	11946605	11947101	A830018L16Rik
chr1	11950383	11950908	A830018L16Rik
chr1	11965034	11965592	A830018L16Rik
chr1	12009677	12009992
chr1	12038360	12038805
chr1	12040352	12041381
chr1	12075419	12075829
chr1	12217157	12217571
chr1	12223836	12224188
chr1	12361528	12361770
chr1	12514240	12514550
chr1	12629127	12629453
chr1	12644749	12644860
chr1	12653343	12653629
chr1	12722131	12722542	Sulf1
chr1	12745981	12746284	Sulf1
chr1	12748375	12748638	Sulf1
chr1	12803764	12804037	Sulf1
chr1	12921837	12922018	Slco5a1
chr1	13030503	13030735
chr1	13032989	13033151
chr1	13041615	13041922
chr1	13052502	13052727
chr1	13062538	13062850
chr1	13081973	13082288
chr1	13087351	13087603
chr1	13106895	13107195
chr1	13115449	13115658	Prdm14
chr1	13133886	13134131
chr1	13255000	13255400	Ncoa2
chr1	13300338	13300630	Ncoa2
chr1	13482152	13482425
chr1	13550405	13551226
chr1	13557374	13557805
chr1	13636358	13636584	Lactb2
chr1	13726465	13726801
chr1	13768151	13768457
chr1	13816326	13817141
chr1	13820002	13820585
chr1	13862184	13862549
chr1	13887281	13887745
chr1	13897095	13897460
chr1	13925234	13925421
chr1	13960691	13961437
chr1	13963195	13963568
chr1	14000281	14000440
chr1	14071379	14071642
chr1	14187244	14187583	Eya1
chr1	14328002	14328273
chr1	14409197	14409486
chr1	14643688	14644083
chr1	14825378	14825703
chr1	14911495	14911661	Trpa1
chr1	14949542	14949916
chr1	15080266	15081330
chr1	15082756	15083134
chr1	15180488	15180685
chr1	15228427	15228636
chr1	15762586	15762989
chr1	15785610	15786276
chr1	15862619	15863048	Sbspon
chr1	15874786	15875054	Sbspon
chr1	15901666	15901811
chr1	16089637	16090245	4930444P10Rik
chr1	16096233	16096519
chr1	16097017	16097210
chr1	16097587	16097852
chr1	16154263	16154556
chr1	16205416	16205700
chr1	16254253	16254445	Stau2
chr1	16286956	16287539	Stau2
chr1	16320174	16320491	Stau2
chr1	16340615	16340855	Stau2
chr1	16342823	16343237	Stau2
chr1	16462643	16462956	Stau2
chr1	16467660	16467948	Stau2
chr1	16503256	16504050	Stau2
chr1	16506458	16506718	Stau2
chr1	16516162	16516826	Stau2
chr1	16600349	16600763	Ube2w
chr1	16627538	16627782
chr1	16658360	16658669	D030040B21Rik
chr1	16685861	16686160
chr1	16686180	16686409
chr1	16701956	16702536	Ly96
chr1	16710272	16710617	Ly96
chr1	16710801	16711254
chr1	16711955	16712267
chr1	16713143	16713872
chr1	16738250	16738703
chr1	16762142	16762415
chr1	16847976	16848558
chr1	16888399	16888598
chr1	16941620	16942156
chr1	16982634	16982871
chr1	17077875	17078190	Jph1
chr1	17118405	17118657
chr1	17159094	17159297	Gdap1
chr1	17234843	17235067
chr1	17390276	17390484
chr1	17515425	17515602
chr1	17524284	17524954
chr1	17526600	17527326
chr1	17584475	17584751
chr1	17653285	17653465
chr1	17682472	17682782
chr1	17685678	17686262
chr1	17792891	17793322
chr1	17845219	17845359
chr1	17930794	17930946
chr1	17931064	17931295
chr1	17956878	17957436
chr1	17957797	17958333
chr1	17963667	17964050
chr1	18011817	18012051
chr1	18060954	18061084
chr1	18114577	18114845	Crisp4
chr1	18252468	18252789	Defb41
chr1	18254499	18255030	Defb41
chr1	18360602	18360879
chr1	18436255	18436602
chr1	18516995	18517381
chr1	18521016	18521235
chr1	18555268	18555486
chr1	18572988	18573265
chr1	18760780	18761609
chr1	18868017	18868177
chr1	18875774	18876021
chr1	19066723	19066977
chr1	19176229	19176369
chr1	19208877	19208986	Tfap2b
chr1	19215530	19215700	Tfap2b
chr1	19217111	19217429	Tfap2b
chr1	19233453	19233680	Tfap2b
chr1	19283370	19284194
chr1	19285047	19285397
chr1	19285983	19286274
chr1	19288095	19288311
chr1	19368951	19369193
chr1	19373976	19374146
chr1	19537346	19537624
chr1	19542177	19542388
chr1	19622529	19622905
chr1	19629374	19629589
chr1	19855934	19856180
chr1	19889990	19890282
chr1	19930645	19931035
chr1	20102768	20103044	Pkhd1
chr1	20146595	20146797	Pkhd1
chr1	20217183	20217439	Pkhd1
chr1	20236695	20236954	Pkhd1
chr1	20414079	20414247	Pkhd1
chr1	20462733	20462960	Pkhd1
chr1	20527049	20527379	Pkhd1
chr1	20543369	20543555	Pkhd1
chr1	20726694	20726992
chr1	21042125	21042346	Tram2
chr1	21120669	21121680
chr1	21236183	21236415
chr1	21244008	21244174	Gsta3
chr1	21260238	21260482	Gsta3
chr1	21269082	21269660
chr1	21314709	21314911
chr1	21318049	21318280
chr1	21346359	21346585
chr1	21396834	21397185
chr1	21515379	21515662	Kcnq5
chr1	21526984	21527256	Kcnq5
chr1	21581744	21582414	Kcnq5
chr1	21584545	21585064	Kcnq5
chr1	21683278	21683477	Kcnq5
chr1	21763371	21763748	Kcnq5
chr1	21995120	21995624
chr1	22001737	22002568
chr1	22080376	22080791
chr1	22081663	22082183
chr1	22089070	22089557
chr1	22090445	22090659
chr1	22157398	22157619
chr1	22158366	22158668
chr1	22158728	22160030
chr1	22236589	22237029
chr1	22247757	22248061
chr1	22312148	22312366	Rims1
chr1	22335832	22336098	Rims1
chr1	22359643	22359748	Rims1
chr1	22427826	22428210	Rims1
chr1	22555799	22556023	Rims1
chr1	22657410	22657616	Rims1
chr1	22810354	22810563
chr1	22873810	22874586
chr1	22884491	22884845
chr1	22908459	22908832
chr1	22973506	22973813
chr1	23107038	23107516
chr1	23121774	23121973
chr1	23165726	23166182
chr1	23220353	23220703
chr1	23252905	23253168
chr1	23301106	23301611
chr1	23305898	23306380
chr1	23352452	23352728
chr1	23359227	23359398
chr1	23601003	23601352
chr1	23664758	23664966
chr1	23785776	23786577	B3gat2
chr1	23901523	23902201	Smap1
chr1	23916251	23916478	Smap1
chr1	23965306	23965562
chr1	24151525	24152307
chr1	24265879	24266161	Col19a1
chr1	24288103	24288357	Col19a1
chr1	24345046	24345340	Col19a1
chr1	24365864	24366156	Col19a1
chr1	24380037	24380381	Col19a1
chr1	24392009	24392212	Col19a1
chr1	24453491	24453840	Col19a1
chr1	24646822	24647112
chr1	24693970	24694183	Lmbrd1
chr1	25010809	25011045
chr1	25015153	25016419
chr1	25104950	25105374	Bai3
chr1	25190959	25191185	Bai3
chr1	25266743	25266841	Bai3
chr1	25341001	25341314	Bai3
chr1	25467321	25467523	Bai3
chr1	25573898	25574083	Bai3
chr1	25662258	25662384	Bai3
chr1	25689499	25689737	Bai3
chr1	25735195	25735365	Bai3
chr1	25852152	25852435
chr1	25909649	25910141
chr1	25913048	25913356
chr1	25918024	25918758
chr1	26089134	26089399
chr1	26232439	26232838
chr1	26239329	26239568
chr1	26349160	26349351
chr1	26353878	26354203
chr1	26400900	26401109
chr1	26413981	26414400
chr1	26425951	26426058
chr1	26432016	26432249
chr1	26470268	26470597
chr1	26475782	26476106
chr1	26592404	26592566
chr1	26600300	26600537
chr1	26615603	26615940
chr1	26672342	26672523
chr1	26694277	26694579
chr1	26711500	26711897
chr1	26744948	26745203
chr1	26788925	26789143
chr1	26874893	26875064
chr1	26963861	26964084
chr1	27057385	27057687
chr1	27106807	27107258
chr1	27136634	27137276
chr1	27140159	27140402
chr1	27180308	27180701
chr1	27187065	27187348
chr1	27264576	27264893
chr1	27307598	27308112
chr1	27352830	27353118
chr1	27366900	27367328
chr1	27397138	27397512
chr1	27397978	27398315
chr1	27432151	27432383
chr1	27503295	27503807
chr1	27676593	27677012
chr1	27729765	27730740
chr1	27767733	27768016
chr1	27947133	27947367
chr1	28087416	28087627
chr1	28216510	28216682
chr1	28248564	28248943
chr1	28250145	28251488
chr1	28269369	28269595
chr1	28355318	28355651
chr1	28377717	28377929
chr1	28456109	28456484
chr1	28458299	28459163
chr1	28477563	28477887
chr1	28602822	28602997
chr1	28623133	28623297
chr1	28665981	28666200
chr1	28804708	28804955
chr1	28827059	28827238
chr1	28889175	28889651
chr1	28891512	28891797
chr1	28910131	28910882
chr1	28944924	28945235
chr1	29011505	29011686
chr1	29034489	29034762
chr1	29052227	29052415
chr1	29070656	29070917
chr1	29446261	29446487
chr1	29520318	29520545
chr1	29604825	29605642
chr1	29654745	29655267
chr1	29698262	29699055
chr1	29803876	29804132
chr1	29893385	29893653
chr1	29948742	29949155
chr1	30006232	30006541
chr1	30059595	30059827
chr1	30276630	30276962
chr1	30302152	30302453
chr1	30307136	30307261
chr1	30332998	30333714
chr1	30334794	30335027
chr1	30496739	30496934
chr1	30534209	30534498
chr1	30574059	30574833
chr1	30575765	30576158
chr1	30576826	30577117
chr1	30618133	30618393
chr1	30668013	30668388
chr1	30687445	30688096
chr1	30689530	30690393
chr1	30705700	30706085
chr1	30721235	30721527
chr1	30762206	30762479
chr1	30890396	30890724
chr1	30913823	30914273
chr1	30959172	30959677
chr1	31005180	31005738
chr1	31007449	31007718
chr1	31112890	31113045
chr1	31127764	31128269
chr1	31215402	31215637	4931428L18Rik
chr1	31470120	31470744
chr1	31473501	31473872
chr1	31607089	31607205
chr1	31733980	31734555
chr1	31760807	31761100
chr1	31765620	31765879
chr1	31881021	31881174
chr1	31952589	31952866
chr1	32066072	32067044
chr1	32068827	32069179
chr1	32122362	32122676
chr1	32154917	32155130
chr1	32367081	32367351	Khdrbs2
chr1	32442853	32443004	Khdrbs2
chr1	32443306	32443682	Khdrbs2
chr1	32556745	32557048	Khdrbs2
chr1	32588187	32588475	Khdrbs2
chr1	32588537	32588994	Khdrbs2
chr1	32597037	32597201	Khdrbs2
chr1	32618798	32618911	Khdrbs2
chr1	32794344	32794752
chr1	32802810	32803067
chr1	32953223	32953442
chr1	33040352	33040657
chr1	33071002	33071460
chr1	33081480	33081701
chr1	33184018	33184491
chr1	33229307	33229544
chr1	33239866	33240132
chr1	33407994	33408186
chr1	33414860	33415115
chr1	33428303	33428588
chr1	33478975	33479221	Prim2
chr1	33486652	33487107	Prim2
chr1	33653366	33654087	Prim2
chr1	33659110	33659319	Prim2
chr1	33749944	33750302	Bag2
chr1	33759838	33760031
chr1	33791841	33792146	Zfp451
chr1	33807210	33807404	Zfp451
chr1	33826319	33826677
chr1	33835023	33835221	Gm15455
chr1	33843056	33843370
chr1	33856249	33856480	Bend6
chr1	33901057	33901366	Bend6
chr1	33999832	34000024	Dst
chr1	34016338	34016610	Dst
chr1	34088463	34088692	Dst
chr1	34135315	34135632	Dst
chr1	34194186	34194425	Dst
chr1	34260857	34261095	Dst
chr1	34305481	34305735	Dst
chr1	34347626	34347737
chr1	34351186	34351384
chr1	34361807	34361978
chr1	34451631	34451802
chr1	34482786	34482987
chr1	34555704	34555938	Prss40
chr1	34604813	34605608
chr1	34733845	34734188
chr1	34850946	34851139	Plekhb2
chr1	34860765	34860985	Plekhb2
chr1	34885725	34886206
chr1	34915339	34915782
chr1	34932486	34932724
chr1	34949218	34949675
chr1	34989628	34989835
chr1	35012117	35012612
chr1	35134215	35134696
chr1	35140286	35140477
chr1	35187556	35187759
chr1	35263706	35264072
chr1	35271204	35271843
chr1	35316576	35317261
chr1	35321347	35321698
chr1	35456347	35456606
chr1	35458408	35458631
chr1	35465316	35465508
chr1	35542739	35542933
chr1	35553725	35554060
chr1	35600760	35600944
chr1	35788481	35788859
chr1	35795272	35795689
chr1	35799095	35799453
chr1	35896309	35897237
chr1	35899077	35899420
chr1	35987784	35988004
chr1	36022215	36022521
chr1	36049566	36050039
chr1	36052104	36052444
chr1	36087939	36088230	Hs6st1
chr1	36137495	36137695
chr1	36170952	36171218	Uggt1
chr1	36222025	36222395	Uggt1
chr1	36222791	36223139	Uggt1
chr1	36253373	36253550
chr1	36256886	36257200
chr1	36274031	36274242	Neurl3
chr1	36305450	36305822
chr1	36329759	36329954
chr1	36381090	36381204	Fer1l5
chr1	36466597	36466878
chr1	36506013	36506229	Cnnm4
chr1	36515739	36516004	Cnnm3
chr1	36681329	36681558	Fam178b
chr1	36814926	36815230	Tmem131
chr1	36848676	36848927	Tmem131
chr1	36895915	36896270	Tmem131
chr1	36902078	36902393	Tmem131
chr1	36972196	36972467
chr1	37006701	37007012
chr1	37015801	37016048
chr1	37057691	37057906
chr1	37118455	37118969
chr1	37209212	37209558
chr1	37236293	37236515	Cnga3
chr1	37278741	37279213
chr1	37282924	37283622
chr1	37319268	37319623	Inpp4a
chr1	37362560	37362713	Inpp4a
chr1	37385782	37386014	Inpp4a
chr1	37415168	37415366
chr1	37416622	37416842	Coa5
chr1	37417816	37418143	Coa5
chr1	37530043	37530274	Mgat4a
chr1	37550843	37551080
chr1	37552991	37553291
chr1	37567418	37567696
chr1	37635440	37635758	2010300C02Rik
chr1	37738131	37738371
chr1	37773861	37774564	Tsga10
chr1	37790829	37790958	Tsga10
chr1	37926308	37926540
chr1	37933821	37934045
chr1	37934116	37934283
chr1	37935155	37935346
chr1	38000521	38000761	Eif5b
chr1	38042025	38042244	Eif5b
chr1	38225666	38226038	Aff3
chr1	38251881	38252111	Aff3
chr1	38296235	38296431	Aff3
chr1	38365309	38365485	Aff3
chr1	38535823	38536100	Aff3
chr1	38609667	38609890	Aff3
chr1	38704964	38705595
chr1	38708770	38709036
chr1	38712584	38712715
chr1	38898982	38899191	Chst10
chr1	38954179	38954648
chr1	39081421	39082485
chr1	39109698	39109903
chr1	39222669	39223203	Npas2
chr1	39465160	39465398	Tbc1d8
chr1	39594451	39594675
chr1	39690361	39690548	Rfx8
chr1	39743278	39743593
chr1	39747957	39748133
chr1	39755576	39756916
chr1	39871432	39871876
chr1	39904122	39904380	Map4k4
chr1	39992981	39993193	Map4k4
chr1	40146475	40147015
chr1	40183198	40183505
chr1	40212512	40212687
chr1	40250938	40251262	Il1r1
chr1	40306985	40307937	Il1r1
chr1	40308488	40308841	Il1r1
chr1	40360475	40360705	Il1rl2
chr1	40374055	40374385
chr1	40421977	40422280
chr1	40462639	40462818	Il1rl1
chr1	40565376	40565590
chr1	40688306	40688605	Slc9a2
chr1	40698151	40698479	Slc9a2
chr1	40702261	40702471	Slc9a2
chr1	40724652	40725166	Slc9a2
chr1	40817574	40817875	Tmem182
chr1	40830017	40830318	Tmem182
chr1	40909766	40910041
chr1	41017758	41017986
chr1	41088065	41088947
chr1	41090656	41091203
chr1	41098765	41099081
chr1	41243384	41243568
chr1	41319698	41320121
chr1	41323305	41323702
chr1	41370175	41370632
chr1	41380961	41381209
chr1	41430472	41430708
chr1	41467777	41468244
chr1	41477794	41477977
chr1	41492849	41493239
chr1	41521895	41522223
chr1	41577837	41578070
chr1	41697717	41697944
chr1	41812682	41813030
chr1	41864985	41865286
chr1	42021172	42021576
chr1	42182395	42182651
chr1	42239419	42239669
chr1	42360624	42360929
chr1	42370090	42370364
chr1	42607401	42607612
chr1	42632626	42633001
chr1	42769778	42770001
chr1	42810877	42811114
chr1	42818699	42818999
chr1	42858663	42858936	Mrps9
chr1	42977446	42977710	Gpr45
chr1	42984717	42984967	Gpr45
chr1	43185792	43186103
chr1	43232398	43232688
chr1	43348706	43348940
chr1	43376977	43377139
chr1	43417569	43417769
chr1	43442086	43442428
chr1	43448435	43448698	Nck2
chr1	43513090	43513541	Nck2
chr1	43571806	43572027
chr1	43797724	43798002	Uxs1
chr1	43836705	43836890
chr1	43854761	43855359
chr1	43931406	43931625
chr1	44196966	44197270
chr1	44201122	44201378
chr1	44290675	44291463
chr1	44295325	44295831
chr1	44360377	44360962
chr1	44362783	44363193
chr1	44380563	44381399
chr1	44438864	44439358
chr1	44471155	44471363
chr1	44567939	44568084	Gulp1
chr1	44764983	44765424	Gulp1
chr1	44820562	44820997
chr1	44825500	44826215
chr1	44951132	44951429
chr1	44988007	44988303
chr1	45009147	45009430
chr1	45045226	45045393
chr1	45238813	45239287
chr1	45477460	45477730	Col5a2
chr1	45610752	45611226
chr1	45612674	45613255
chr1	45734065	45734826
chr1	45739105	45739376
chr1	45813749	45814055	Wdr75
chr1	45943128	45943811
chr1	46039518	46039771
chr1	46075918	46076305	Dnah7b
chr1	46110528	46110792	Dnah7b
chr1	46158762	46158886	Dnah7b
chr1	46180873	46181249	Dnah7b
chr1	46193369	46193663	Dnah7b
chr1	46313337	46313849	Dnah7b
chr1	46483128	46483491
chr1	46592321	46592605
chr1	46600289	46600623
chr1	46655693	46655983
chr1	46732458	46732656
chr1	46752714	46753242
chr1	46866864	46867159
chr1	46945826	46946269
chr1	46955698	46955834
chr1	46979094	46979352
chr1	47080468	47080687
chr1	47227540	47227792
chr1	47336954	47337195
chr1	47456389	47456805
chr1	47520990	47521195
chr1	47522499	47522987
chr1	47556505	47557127
chr1	47786706	47787633
chr1	47790700	47791116
chr1	47872224	47872560
chr1	47880058	47880364
chr1	47955739	47956107
chr1	47957838	47958286
chr1	47969245	47969876
chr1	47971572	47972123
chr1	47999500	47999722
chr1	48089146	48089556
chr1	48094082	48094313
chr1	48316578	48316744
chr1	48362613	48363048
chr1	48466832	48467422
chr1	48555107	48555305
chr1	48591522	48591678
chr1	48642086	48642407
chr1	48670920	48671507
chr1	48673121	48674079
chr1	48741363	48741871
chr1	48973659	48974607
chr1	49064007	49064346
chr1	49302611	49303030
chr1	49304614	49305610
chr1	49321347	49322619
chr1	49325500	49325860
chr1	49591243	49591622
chr1	49624899	49625215
chr1	49762366	49762836
chr1	49960686	49960913
chr1	50003982	50004138
chr1	50076227	50076521
chr1	50145587	50145841
chr1	50159538	50160322
chr1	50162213	50162636
chr1	50213602	50213773
chr1	50355527	50355797
chr1	50383733	50384608
chr1	50417624	50418219
chr1	50421062	50421431
chr1	50796143	50796401
chr1	50953974	50954221	Tmeff2
chr1	51026896	51027157	Tmeff2
chr1	51283217	51283594	9330175M20Rik
chr1	51340072	51340244
chr1	51364354	51364720
chr1	51370158	51370484
chr1	51385082	51385605
chr1	51388475	51388680
chr1	51449063	51449303
chr1	51612391	51612619
chr1	51867460	51867741	Myo1b
chr1	51868322	51868677	Myo1b
chr1	51869253	51870067	Myo1b
chr1	51962437	51962609
chr1	52011034	52011395	Stat4
chr1	52083517	52083675	Stat4
chr1	52085488	52085753	Stat4
chr1	52107816	52108128	Stat4
chr1	52225663	52225786	Gls
chr1	52248517	52248829
chr1	52312977	52320888
chr1	52381358	52381713
chr1	52589914	52590676
chr1	52593691	52594350
chr1	52687458	52687626	Mfsd6
chr1	52735556	52735888
chr1	52838515	52838698
chr1	52871078	52871258	Hibch
chr1	52878553	52878725	Hibch
chr1	52882561	52882837	Hibch
chr1	52883737	52884003	Hibch
chr1	52887218	52887433	Hibch
chr1	53058766	53059081
chr1	53103304	53103505
chr1	53129494	53129997
chr1	53134468	53134897
chr1	53167900	53168199	1700019A02Rik
chr1	53235679	53236304	Pms1
chr1	53238011	53238490	Pms1
chr1	53269491	53269597	Pms1
chr1	53321299	53321470	Osgepl1
chr1	53412974	53413147	Dnah7a
chr1	53459020	53459592	Dnah7a
chr1	53480817	53481113	Dnah7a
chr1	53504674	53505647	Dnah7a
chr1	53508188	53508768	Dnah7a
chr1	53511265	53511521	Dnah7a
chr1	53609540	53609896	Dnah7a
chr1	53654191	53654539	Dnah7a
chr1	53718230	53718596
chr1	53719495	53719918
chr1	53732195	53732409
chr1	53817068	53817377	Hecw2
chr1	53829786	53830006	Hecw2
chr1	53841736	53841911	Hecw2
chr1	53851941	53852129	Hecw2
chr1	54007705	54008027	Hecw2
chr1	54067679	54067911	Hecw2
chr1	54071816	54072073	Hecw2
chr1	54114228	54114581	Hecw2
chr1	54248977	54249326
chr1	54293430	54293717	Ccdc150
chr1	54357337	54357630	Ccdc150
chr1	54386942	54387236
chr1	54462490	54462821
chr1	54538492	54538757	Pgap1
chr1	54565936	54566093
chr1	54618910	54619218
chr1	54654542	54654726	Ankrd44
chr1	54731346	54731516	Ankrd44
chr1	54754280	54754618	Ankrd44
chr1	54816180	54816453	Ankrd44
chr1	54819230	54819600	Ankrd44
chr1	54927713	54927958
chr1	54947842	54948130
chr1	54963408	54963730
chr1	55008655	55009017	Sf3b1
chr1	55020966	55021154	Sf3b1
chr1	55028655	55028919
chr1	55143897	55144141	Mob4
chr1	55147105	55147447	Mob4
chr1	55153879	55154121	Mob4
chr1	55185255	55185511	Rftn2
chr1	55188649	55189616	Rftn2
chr1	55213841	55214049	Rftn2
chr1	55262241	55262512
chr1	55441164	55441437	Plcl1
chr1	55450050	55450342	Plcl1
chr1	55474081	55474300	Plcl1
chr1	55751630	55751899	Plcl1
chr1	55778491	55778662
chr1	55783040	55783331
chr1	55805155	55805385
chr1	55948991	55949168	9130227L01Rik
chr1	56008309	56008854
chr1	56185594	56185830
chr1	56212853	56213091
chr1	56406373	56406556
chr1	56569415	56569687
chr1	56782032	56782507
chr1	56869232	56869532	Satb2
chr1	56877892	56878085	Satb2
chr1	57006988	57007234
chr1	57039750	57039971
chr1	57061202	57061479
chr1	57072195	57072566
chr1	57102248	57102549
chr1	57135229	57135544
chr1	57161687	57161922
chr1	57277299	57277534
chr1	57308383	57309118
chr1	57310999	57311389
chr1	57426278	57426539
chr1	57502892	57503183
chr1	57523277	57523709
chr1	57541792	57542893
chr1	57562776	57562939
chr1	57585012	57585553
chr1	57588158	57588832
chr1	57660095	57660401
chr1	57707217	57707522
chr1	57851421	57852013	Spats2l
chr1	58095186	58095535	Aox1
chr1	58100603	58100793	Aox1
chr1	58112012	58112317	Aox3
chr1	58144044	58144266	Aox3
chr1	58148899	58149104	Aox3
chr1	58186791	58187086	Aox3
chr1	58301752	58301980	Aox2
chr1	58323322	58323529	Aox2
chr1	58330162	58330284	Aox2
chr1	58424380	58424585	Clk1
chr1	58452454	58452795	Nif3l1
chr1	58468787	58469060	Orc2
chr1	58575275	58575666	Fam126b
chr1	58623065	58623357
chr1	58628076	58628345
chr1	58628514	58628877
chr1	58640964	58644624
chr1	58644647	58646685
chr1	58670966	58671188	Als2cr12
chr1	58695157	58695553	Als2cr12
chr1	58701637	58701907
chr1	58749355	58749980	Cflar
chr1	58808542	58808779	Casp8
chr1	58884248	58885267
chr1	58895055	58895532
chr1	58898907	58899187
chr1	58906158	58906469	Trak2
chr1	58922712	58922868	Trak2
chr1	58934983	58935233	Trak2
chr1	59027502	59027838
chr1	59077189	59077386	Als2cr11
chr1	59088159	59088488	Als2cr11
chr1	59092932	59093218	Als2cr11
chr1	59122109	59122611	Mpp4
chr1	59210194	59210466	Als2
chr1	59224914	59225289	Als2
chr1	59305003	59305476	Cdk15
chr1	59345095	59345543	Cdk15
chr1	59349368	59350198	Cdk15
chr1	59386912	59387097
chr1	59403604	59403867
chr1	59454568	59454793
chr1	59523055	59523268	Gm973
chr1	59550450	59550719	Gm973
chr1	59585780	59586053	Gm973
chr1	59718700	59718863
chr1	59749937	59750279
chr1	59779794	59780013	Bmpr2
chr1	59832503	59832739	Bmpr2
chr1	59915235	59915386	Fam117b
chr1	59948606	59948879	Fam117b
chr1	60015438	60015648	Ica1l
chr1	60029559	60029772	Ica1l
chr1	60040467	60040670	Ica1l
chr1	60046675	60047096
chr1	60048142	60048438
chr1	60128178	60128422	Carf
chr1	60128865	60129052	Carf
chr1	60148572	60148800	Carf
chr1	60357867	60358069	Cyp20a1
chr1	60375408	60375879	Cyp20a1
chr1	60513745	60514028	Raph1
chr1	60635031	60635324
chr1	60687703	60688142
chr1	60724741	60725025
chr1	60731583	60731769
chr1	60836705	60836945
chr1	60854800	60855147
chr1	60925501	60925735
chr1	61029326	61029545
chr1	61332454	61332717
chr1	61352743	61352861
chr1	61366693	61366915
chr1	61543267	61543529
chr1	61551868	61552156
chr1	61559094	61559358
chr1	61569219	61569662
chr1	61599253	61599534
chr1	61605255	61605736
chr1	61740735	61740932	Pard3b
chr1	62049641	62049903	Pard3b
chr1	62070224	62070425	Pard3b
chr1	62071560	62071780	Pard3b
chr1	62308365	62308706	Pard3b
chr1	62352828	62353082	Pard3b
chr1	62523462	62523615	Pard3b
chr1	62533960	62534323	Pard3b
chr1	62539665	62540074	Pard3b
chr1	62540779	62541147	Pard3b
chr1	62583875	62584168	Pard3b
chr1	62601337	62601814	Pard3b
chr1	62643549	62643949
chr1	62690323	62690538
chr1	62825272	62825432
chr1	62869419	62869646
chr1	62870756	62870984
chr1	62991621	62991868
chr1	63014997	63015168
chr1	63111685	63111830	Ino80d
chr1	63124899	63125168	Ino80dos
chr1	63134983	63135134	Ino80dos
chr1	63140893	63141083	Ino80dos
chr1	63170478	63170791	Ndufs1
chr1	63173076	63173349	Ndufs1
chr1	63298669	63298863	Zdbf2
chr1	63299624	63299911	Zdbf2
chr1	63427342	63427639
chr1	63433863	63434079
chr1	63500334	63500565	Adam23
chr1	63561385	63561505	Adam23
chr1	63639327	63639680	Dytn
chr1	63854313	63854546
chr1	63859169	63859692
chr1	63883951	63884095
chr1	64016832	64017021
chr1	64178187	64178382
chr1	64184636	64185120
chr1	64188748	64188975
chr1	64270592	64271388
chr1	64314589	64314748
chr1	64315365	64316217
chr1	64383113	64383557
chr1	64384069	64384659
chr1	64389986	64390208
chr1	64407765	64408099
chr1	64529118	64529430
chr1	64580576	64580888	Creb1
chr1	64586177	64586863	Creb1
chr1	64594655	64594992	Creb1
chr1	64608577	64608821	Mettl21a
chr1	64611441	64611680	Mettl21a
chr1	64630233	64630542
chr1	64642755	64643195
chr1	64663567	64663788
chr1	64682019	64682230	2810408I11Rik
chr1	64741052	64741258
chr1	64785978	64786256
chr1	64930891	64931121	Plekhm3
chr1	64948271	64948461	Plekhm3
chr1	64955028	64955236	Plekhm3
chr1	64960262	64960520
chr1	64967031	64967243
chr1	64996780	64997325
chr1	65115644	65116643	D630023F18Rik
chr1	65125074	65125468
chr1	65126955	65127915
chr1	65197536	65197864	Pikfyve
chr1	65200995	65201233	Pikfyve
chr1	65243592	65243971	Pikfyve
chr1	65292037	65292293
chr1	65315685	65315960	Pth2r
chr1	65337170	65337485	Pth2r
chr1	65360697	65361436	Pth2r
chr1	65385062	65385553	Pth2r
chr1	65426531	65426777
chr1	65466022	65466264
chr1	65502429	65502622
chr1	65513208	65513443
chr1	65539654	65540474
chr1	65541433	65541735
chr1	65542408	65542630
chr1	65571003	65571218
chr1	65591779	65591907
chr1	65625231	65626074
chr1	65668816	65669191
chr1	65675987	65676169
chr1	65678243	65678579
chr1	65708218	65708794
chr1	65815121	65815738
chr1	65817375	65817724
chr1	65849888	65850006
chr1	65886236	65886575
chr1	65889579	65889791
chr1	65891409	65892010
chr1	66017494	66017979
chr1	66024373	66024913
chr1	66040152	66040441
chr1	66155426	66155696
chr1	66170592	66170790
chr1	66317113	66317373	Map2
chr1	66333108	66333371	Map2
chr1	66660933	66661446	Unc80
chr1	66746691	66746893	Kansl1l
chr1	66752610	66752907	Kansl1l
chr1	66860754	66861057	Acadl
chr1	66870258	66870423
chr1	67027306	67027471	Lancl1
chr1	67107707	67108567
chr1	67140305	67140575	Cps1
chr1	67241465	67241837
chr1	67386546	67386658
chr1	67467563	67467855
chr1	67614027	67614335
chr1	67642835	67643108
chr1	67679598	67679843
chr1	67688502	67688765
chr1	67715087	67715376
chr1	67751376	67751752
chr1	67758181	67758560
chr1	67810760	67811041
chr1	67866664	67867096
chr1	67870830	67871052
chr1	67882886	67883159
chr1	67906837	67907605
chr1	67952711	67952933
chr1	68126629	68126933	Erbb4
chr1	68175187	68175493	Erbb4
chr1	68244305	68244543	Erbb4
chr1	68277913	68278201	Erbb4
chr1	68302768	68302983	Erbb4
chr1	68405842	68406248	Erbb4
chr1	68407426	68407674	Erbb4
chr1	68610908	68611421	Erbb4
chr1	68613308	68613660	Erbb4
chr1	68748252	68748461	Erbb4
chr1	69080119	69080304	Erbb4
chr1	69191505	69192016
chr1	69231414	69231611
chr1	69241389	69241637
chr1	69246809	69247108
chr1	69267139	69267317
chr1	69330322	69330677
chr1	69341628	69341962
chr1	69456716	69457000
chr1	69642670	69642922	Ikzf2
chr1	69662486	69662724	Ikzf2
chr1	69697894	69698269
chr1	69701780	69702418
chr1	69702670	69703308
chr1	69831667	69831937	Spag16
chr1	69912634	69912959	Spag16
chr1	70201809	70201999	Spag16
chr1	70237258	70237511	Spag16
chr1	70363763	70363993	Spag16
chr1	70367185	70367365	Spag16
chr1	70405851	70405994	Spag16
chr1	70612525	70612852	Spag16
chr1	70635162	70635584	Spag16
chr1	70659066	70659363	Spag16
chr1	70770481	70770802	Vwc2l
chr1	70941202	70941424
chr1	71058794	71059019	Bard1
chr1	71079288	71079477	Bard1
chr1	71171505	71171894
chr1	71229382	71229577
chr1	71341127	71341424	Abca12
chr1	71617179	71617392	Fn1
chr1	71621276	71621558	Fn1
chr1	71625332	71625538	Fn1
chr1	71699806	71700071
chr1	71713540	71713778
chr1	71757638	71757919
chr1	71818065	71818323
chr1	71830219	71830468
chr1	71869887	71870437
chr1	71932648	71932954
chr1	71972673	71972996	4933417E11Rik
chr1	71986823	71987033	4933417E11Rik
chr1	72008393	72008702
chr1	72049213	72049444
chr1	72076982	72077431
chr1	72125443	72125954
chr1	72132138	72132786
chr1	72148962	72149136
chr1	72161176	72161798	Mreg
chr1	72215544	72215784
chr1	72216447	72216760
chr1	72232344	72232697
chr1	72239969	72240292
chr1	72247174	72247718
chr1	72276966	72277128	Pecr
chr1	72283548	72283748	Pecr:Tmem169
chr1	72296386	72296683	Tmem169
chr1	72427506	72427764	2004-03-01
chr1	72463599	72463889	2004-03-01
chr1	72507037	72507262	2004-03-01
chr1	72553101	72553660
chr1	72647563	72647836	Ankar
chr1	72649387	72649588	Ankar
chr1	72649852	72650143	Ankar
chr1	72676873	72677223	Ankar
chr1	72703116	72703506
chr1	72726119	72726329
chr1	72773612	72773899
chr1	72800307	72800503
chr1	72811792	72812196
chr1	72923491	72923740
chr1	73110730	73111049
chr1	73351472	73351635
chr1	73465722	73465975
chr1	73500138	73500513
chr1	73504648	73504860
chr1	73565877	73566189
chr1	73716019	73716130	6030407O03Rik
chr1	73788622	73788880	6030407O03Rik
chr1	73832486	73833308	6030407O03Rik
chr1	73853478	73853674	6030407O03Rik
chr1	73981126	73981478	Tns1
chr1	74052435	74052643	Tns1
chr1	74071708	74071928	Tns1
chr1	74080223	74080574	Tns1
chr1	74101286	74101547	Tns1
chr1	74117076	74117334	Tns1
chr1	74118768	74119022	Tns1
chr1	74182774	74183081
chr1	74186326	74186558
chr1	74198576	74198794
chr1	74205399	74205672
chr1	74226032	74226462
chr1	74235841	74236031	Arpc2
chr1	74246509	74246736	Arpc2
chr1	74313864	74314213	Pnkd
chr1	74350263	74350466	Pnkd
chr1	74404022	74404223
chr1	74416551	74416826	Vil1
chr1	74473853	74474029	Usp37
chr1	74515065	74515482	Rqcd1:Usp37
chr1	74532263	74532500	Usp37
chr1	74539003	74539197	Usp37
chr1	74546923	74547218	Plcd4
chr1	74553802	74554105	Plcd4
chr1	74559594	74559840	Plcd4
chr1	74563855	74564148	Plcd4:Zfp142
chr1	74596912	74597129	Rnf25
chr1	74606207	74607021	Stk36
chr1	74653371	74653631
chr1	74660204	74660443
chr1	74673482	74673939	Ttll4
chr1	74682994	74683325	Ttll4
chr1	74792671	74792962	Wnt10a
chr1	74810746	74811122
chr1	74839645	74839964
chr1	74866923	74867273
chr1	74871044	74871233
chr1	74888821	74889333	Cryba2
chr1	74992613	74992783	Nhej1
chr1	75003675	75003961	Nhej1
chr1	75043092	75043254	Nhej1
chr1	75130505	75130693	Slc23a3
chr1	75156818	75157108
chr1	75175083	75175363	Abcb6
chr1	75238359	75238490	Dnajb2
chr1	75256442	75256934	Ptprn
chr1	75295333	75295554
chr1	75305017	75305327
chr1	75320094	75320333
chr1	75390463	75390779	Speg
chr1	75460589	75461579	Asic4
chr1	75461607	75462848	Asic4
chr1	75524234	75524527	Stk11ip
chr1	75643341	75644010
chr1	75856061	75856434
chr1	75958224	75958539
chr1	76003035	76003733
chr1	76005548	76005928
chr1	76007812	76008019
chr1	76067820	76068117
chr1	76103611	76103847
chr1	76116102	76116373
chr1	76125767	76126187
chr1	76248960	76249140
chr1	76428306	76428557
chr1	76440101	76440259
chr1	76588364	76589157
chr1	76591854	76592444
chr1	76598598	76598734
chr1	76614902	76615531
chr1	76618998	76619286
chr1	76639878	76640093
chr1	76684041	76684325
chr1	76773296	76773537
chr1	76776367	76776747
chr1	76777510	76777841
chr1	76808862	76809255
chr1	76916462	76916573
chr1	76971068	76971260
chr1	77004447	77005051
chr1	77006040	77006257
chr1	77081369	77081693
chr1	77320359	77320494
chr1	77347266	77347518
chr1	77352608	77352893
chr1	77395058	77395289	Epha4
chr1	77424275	77424570	Epha4
chr1	77434287	77434593	Epha4
chr1	77536898	77537404
chr1	77648056	77648370
chr1	77667796	77668247
chr1	77671672	77671988
chr1	77744318	77744480
chr1	77805006	77805202
chr1	77837536	77837762
chr1	77960638	77960840
chr1	78031903	78032169
chr1	78231560	78231805
chr1	78236017	78236237
chr1	78245420	78245545
chr1	78288080	78288334
chr1	78298863	78299028
chr1	78533186	78533289	Mogat1
chr1	78594278	78594590
chr1	78599907	78600127
chr1	78604519	78604687
chr1	78633813	78634138
chr1	78646427	78646687
chr1	78676083	78676302	Acsl3
chr1	78718720	78719155
chr1	78741245	78741530
chr1	78829723	78830908
chr1	78858391	78858948
chr1	78898562	78898748
chr1	79018827	79019468
chr1	79022877	79023267
chr1	79207537	79207833
chr1	79309822	79310084
chr1	79355318	79355740
chr1	79465452	79465754
chr1	79595757	79596175
chr1	79611206	79611491	Ap1s3
chr1	79679930	79680151
chr1	79708092	79708381	Wdfy1
chr1	79722688	79722888	Wdfy1
chr1	79748058	79748232	Wdfy1
chr1	79754546	79754863	Wdfy1
chr1	79836097	79836226	Serpine2
chr1	79836281	79836441	Serpine2
chr1	79853875	79854180	Serpine2
chr1	79937223	79937524
chr1	79943951	79944285
chr1	79946402	79946701
chr1	79959979	79960238
chr1	79973732	79974017
chr1	80113297	80113495
chr1	80120399	80120596
chr1	80135443	80135630
chr1	80165922	80166244
chr1	80254502	80254694
chr1	80288894	80289152	Cul3
chr1	80399771	80400056
chr1	80406168	80406622
chr1	80436101	80436434
chr1	80452505	80452715	1700016L21Rik
chr1	80500119	80500430	Dock10
chr1	80687121	80687601	Dock10
chr1	80750721	80750944	Dock10
chr1	80876273	80876702
chr1	80945942	80946246
chr1	81036576	81036867
chr1	81199801	81200080	Nyap2
chr1	81304653	81304838
chr1	81320716	81321151
chr1	81402579	81402866
chr1	81420323	81420690
chr1	81518425	81518650
chr1	81561680	81561956
chr1	81564117	81564377
chr1	81570802	81571104
chr1	81578647	81578986
chr1	81669130	81669344
chr1	81691905	81693352
chr1	81799836	81800185
chr1	81806330	81806578
chr1	81830825	81831311
chr1	81833857	81834371
chr1	81928809	81929287
chr1	81982716	81983249
chr1	81984997	81985269
chr1	82103674	82104138
chr1	82134026	82134325
chr1	82164980	82165191
chr1	82268150	82268416	Irs1
chr1	82477254	82478172	Col4a4
chr1	82501215	82501459	Col4a4
chr1	82505828	82506356	Col4a4
chr1	82520316	82520636	Col4a4
chr1	82521458	82521674	Col4a4
chr1	82628901	82629140	Col4a3
chr1	82707020	82707227	Col4a3
chr1	82788624	82788763
chr1	82887485	82887805	Agfg1
chr1	82958886	82959097
chr1	83173839	83174081	Daw1
chr1	83229910	83230940
chr1	83234379	83235197
chr1	83308761	83309410	Sphkap
chr1	83377232	83377406	Sphkap
chr1	83616796	83617129
chr1	83657260	83657542
chr1	83906051	83906433
chr1	83981488	83989341
chr1	84085011	84085228	Pid1
chr1	84133969	84134279	Pid1
chr1	84152689	84152928	Pid1
chr1	84264428	84264762	Pid1
chr1	84434347	84434595	Dner
chr1	84482378	84482746	Dner
chr1	84496920	84497468	Dner
chr1	84568620	84568946	Dner
chr1	84569551	84569889	Dner
chr1	84577159	84577447	Dner
chr1	84620723	84621041	Dner
chr1	84634816	84635094	Dner
chr1	84663764	84664040	Dner
chr1	84685702	84686591	Dner
chr1	84687220	84687540	Dner
chr1	84787122	84787387	Trip12
chr1	84795252	84795496	Trip12
chr1	84812382	84812673	Trip12
chr1	84830160	84830321	Trip12
chr1	84859932	84860172	Fbxo36
chr1	84865640	84865957	Fbxo36
chr1	84876001	84876220	Fbxo36
chr1	84878874	84879179	Fbxo36
chr1	84882718	84883111	Fbxo36
chr1	84886475	84886747	Fbxo36
chr1	84893265	84893585	Fbxo36
chr1	84966383	84966934
chr1	84989034	84989320
chr1	84995760	84996256
chr1	85000100	85000868
chr1	85020422	85021225
chr1	85025585	85026171
chr1	85061489	85062108
chr1	85084284	85084651
chr1	85105520	85105982	A530032D15Rik
chr1	85139192	85139703
chr1	85143975	85145242
chr1	85154437	85154983
chr1	85160819	85161645
chr1	85169567	85169928
chr1	85215615	85216178
chr1	85325564	85326050
chr1	85333272	85333861
chr1	85472065	85472466
chr1	85475573	85476560
chr1	85481847	85482427
chr1	85496656	85497017
chr1	85527845	85528368
chr1	85552402	85552951
chr1	85651266	85651777	Sp100
chr1	85659870	85660238	Sp100
chr1	85734217	85734497	A630001G21Rik
chr1	85744357	85744619
chr1	85754218	85754468
chr1	85755629	85755764
chr1	85776758	85777076
chr1	85814189	85814363	Cab39
chr1	85858570	85858809
chr1	85869351	85869585
chr1	85921436	85921717
chr1	85953055	85953314	Gpr55
chr1	86004306	86004651
chr1	86049772	86050172	2810459M11Rik
chr1	86076989	86077266	Psmd1
chr1	86174183	86174377	Armc9
chr1	86209637	86209864	Armc9
chr1	86220621	86220918	Armc9
chr1	86256182	86256379	Armc9
chr1	86282696	86282904
chr1	86320032	86320740
chr1	86323848	86324117
chr1	86339047	86339284
chr1	86363971	86364395	C130036L24Rik
chr1	86368378	86368609	C130036L24Rik
chr1	86431779	86432005
chr1	86510650	86510868
chr1	86560737	86561000	Pde6d
chr1	86568307	86568581	Pde6d
chr1	86585415	86585580
chr1	86591446	86591711	Cops7b
chr1	86595663	86596042	Cops7b
chr1	86705810	86706114	Dis3l2
chr1	86759599	86759905	Dis3l2
chr1	86830069	86830425	Dis3l2
chr1	86970715	86970971	Dis3l2
chr1	87078583	87080455
chr1	87133650	87134165
chr1	87140390	87140728
chr1	87215429	87215660	Eif4e2
chr1	87241507	87241832
chr1	87249987	87250227
chr1	87303167	87303527	Efhd1
chr1	87337179	87337410	Gigyf2
chr1	87338085	87338338	Gigyf2
chr1	87459254	87459496
chr1	87460117	87460600
chr1	87461126	87461716
chr1	87466851	87467283
chr1	87470012	87470315	3110079O15Rik
chr1	87501240	87501448	Ngef
chr1	87648193	87648414	Inpp5d
chr1	87682091	87682385	Inpp5d
chr1	87682413	87682742	Inpp5d
chr1	87705085	87705371	Inpp5d
chr1	87832832	87833367	Sag
chr1	87860388	87860611	Dgkd
chr1	87872450	87872705	Dgkd
chr1	87884129	87884320	Dgkd
chr1	87962756	87963014	Usp40
chr1	87988191	87988407	Usp40
chr1	87996447	87996648	Usp40
chr1	88003612	88003866	Usp40
chr1	88036146	88036359
chr1	88130946	88131071	Ugt1a10:Ugt1a6b:Ugt1a7c:Ugt1a9
chr1	88210251	88210525	Ugt1a10:Ugt1a6a:Ugt1a2:Ugt1a5:Ugt1a6b:Ugt1a7c:Ugt1a9
chr1	88251817	88252146	Mroh2a
chr1	88281678	88281910
chr1	88289850	88290054
chr1	88322591	88322848	Trpm8
chr1	88328387	88328682	Trpm8
chr1	88345924	88346222	Trpm8
chr1	88400322	88400727
chr1	88411746	88411952	Spp2
chr1	88439280	88439511
chr1	88460847	88461102
chr1	88491277	88491578
chr1	88502383	88502687	Glrp1
chr1	88524295	88524479
chr1	88536003	88536293
chr1	88753994	88754121	2410088K16Rik
chr1	88762720	88762950
chr1	88822414	88822928
chr1	88855997	88856375
chr1	88977398	88977976
chr1	89027783	89028008
chr1	89072864	89073090	Sh3bp4
chr1	89096768	89097022	Sh3bp4
chr1	89101484	89101802	Sh3bp4
chr1	89101822	89102307	Sh3bp4
chr1	89199194	89199433
chr1	89202992	89203300
chr1	89257438	89257669
chr1	89534699	89535038	Agap1
chr1	89727609	89727911	Agap1
chr1	89804345	89804584	Agap1
chr1	89815087	89815275	Agap1
chr1	89988381	89988707	Asb18
chr1	90021003	90021268
chr1	90065100	90065508	Iqca
chr1	90077162	90077394	Iqca
chr1	90089909	90090294	Iqca
chr1	90162042	90162483
chr1	90187730	90188202
chr1	90327888	90328156
chr1	90375626	90375862
chr1	90550502	90551103
chr1	90602942	90603067	Cops8
chr1	90627164	90628348
chr1	90681965	90682178
chr1	90684508	90685093
chr1	90711025	90711282
chr1	90797868	90798119	Col6a3
chr1	90869775	90870210
chr1	90905202	90905573
chr1	90913923	90914232	Mlph
chr1	90959783	90960035	Rab17
chr1	90976799	90976940
chr1	90994556	90995648
chr1	91005568	91005686	Lrrfip1
chr1	91021496	91021621	Lrrfip1
chr1	91036259	91036529	Lrrfip1
chr1	91130797	91131198
chr1	91144268	91144521	Rbm44
chr1	91190128	91190268	Ramp1
chr1	91306739	91307046	Scly
chr1	91461103	91461420
chr1	91471093	91471500
chr1	91477950	91478148
chr1	91508894	91509228	Traf3ip1
chr1	91726734	91727081
chr1	91734265	91734590
chr1	92122246	92122513	Hdac4
chr1	92205477	92205674
chr1	92219264	92219490
chr1	92220705	92221120
chr1	92263969	92264214
chr1	92526745	92527683
chr1	92529256	92529597
chr1	92552891	92553378
chr1	92700350	92700630
chr1	92740892	92741200
chr1	92764545	92764788
chr1	93010540	93010825	Aqp12
chr1	93062911	93063118	Kif1a
chr1	93094497	93094709	Kif1a
chr1	93107255	93107800
chr1	93110909	93111789
chr1	93129980	93130235
chr1	93187265	93187559
chr1	93195931	93196231
chr1	93267902	93268165	Sned1
chr1	93272965	93273316	Sned1
chr1	93382807	93383233	Ano7
chr1	93480008	93480181	Sept2
chr1	93487234	93487462	Sept2
chr1	93561540	93561832	Farp2
chr1	93608125	93608299	Farp2
chr1	93631729	93631994	Stk25
chr1	93645880	93646303
chr1	93730112	93730345	Thap4
chr1	93734524	93734731	Thap4
chr1	93735100	93735547	Thap4
chr1	93743393	93743622	Thap4
chr1	93752376	93752595	Thap4
chr1	93763817	93764108	Atg4b
chr1	93795174	93795350	Dtymk
chr1	93807568	93807817	Ing5
chr1	93878068	93878319
chr1	93913198	93913481
chr1	93944189	93945639
chr1	93956748	93956944
chr1	93961124	93961328
chr1	94132188	94132849
chr1	94223191	94223344
chr1	94224799	94225052
chr1	94229806	94230290
chr1	94231710	94232142
chr1	94259069	94259357
chr1	94297376	94297622
chr1	94350723	94351077
chr1	94399336	94399731
chr1	94526786	94526978
chr1	94542345	94542668
chr1	94553683	94553850
chr1	94580426	94580691
chr1	94594776	94595093
chr1	94740518	94740860
chr1	94770684	94771646
chr1	94803402	94803625	4930440C22Rik
chr1	94923032	94923246
chr1	94957003	94957352
chr1	95001353	95001608
chr1	95013859	95014166
chr1	95085731	95085989
chr1	95156203	95156507
chr1	95439784	95439944
chr1	95451920	95452181
chr1	95455425	95455697
chr1	95518528	95518707
chr1	95612203	95612518	St8sia4
chr1	95695264	95695612
chr1	95699413	95699656
chr1	95703163	95703401	4930598F16Rik
chr1	95783345	95783792
chr1	95828487	95828844
chr1	95854893	95855236
chr1	95860501	95860880
chr1	95889122	95889239
chr1	95894647	95895368
chr1	96006195	96006464	1700063A18Rik
chr1	96035206	96035560
chr1	96038132	96038760
chr1	96081501	96081829
chr1	96092703	96092818
chr1	96266797	96266967
chr1	96342053	96342258
chr1	96380530	96380680
chr1	96440250	96440699
chr1	96455080	96455428
chr1	96533238	96533697
chr1	96589903	96590126
chr1	96629791	96630067	4930533P14Rik
chr1	96670724	96671036
chr1	96680129	96680565
chr1	96725132	96725331
chr1	96739576	96739726
chr1	96839029	96839169	Slco4c1
chr1	96930871	96931166	Slco6b1
chr1	96944437	96944776	Slco6b1
chr1	96966686	96967281	Slco6b1
chr1	96968960	96969658	Slco6b1
chr1	97134326	97134561
chr1	97172878	97173166
chr1	97241918	97242079
chr1	97513002	97513462
chr1	97523216	97523704
chr1	97722012	97722372	Ppip5k2
chr1	97728409	97728615	Ppip5k2
chr1	97778724	97779769	Gin1
chr1	97811800	97812250
chr1	97909410	97909631	Pam
chr1	97915815	97916057	Pam
chr1	98116842	98117082
chr1	98142542	98143081	1810006J02Rik
chr1	98250850	98251156
chr1	98287193	98288311
chr1	98320285	98320646
chr1	98514510	98514940
chr1	98543972	98544172
chr1	98600339	98600571
chr1	98603145	98603590
chr1	98652501	98652672
chr1	98787377	98787732
chr1	98837160	98837456
chr1	98845644	98845766
chr1	98885851	98886009
chr1	98898984	98899142
chr1	98927023	98927328
chr1	98990451	98990723
chr1	99028110	99028415
chr1	99129408	99130209
chr1	99131023	99131343
chr1	99202950	99203578
chr1	99260258	99260435
chr1	99306924	99307131
chr1	99314987	99315264
chr1	99357748	99358032
chr1	99566289	99566391
chr1	99634995	99635605
chr1	99654305	99654566
chr1	99679299	99679468
chr1	99689294	99689457
chr1	99779758	99779961	Cntnap5b
chr1	99792701	99792831	Cntnap5b
chr1	99873680	99873986	Cntnap5b
chr1	99971546	99971876	Cntnap5b
chr1	100096599	100096869	Cntnap5b
chr1	100109240	100109521	Cntnap5b
chr1	100161406	100161709	Cntnap5b
chr1	100290742	100290951	Cntnap5b
chr1	100421354	100421700	Cntnap5b
chr1	100529071	100529408
chr1	100531017	100531705
chr1	100553133	100553513
chr1	100566732	100566963
chr1	100738857	100739055
chr1	100752543	100752818
chr1	100834148	100834551
chr1	100907957	100908062
chr1	100984649	100985036
chr1	101092945	101093466
chr1	101127922	101128290
chr1	101176123	101176461	Gm20268
chr1	101280069	101280289
chr1	101435784	101436065
chr1	101526226	101526758
chr1	101596658	101597123
chr1	101680490	101680709
chr1	101762842	101763048
chr1	101882046	101882272
chr1	101908239	101908929
chr1	101936463	101936810
chr1	101938306	101938594
chr1	101956849	101957073
chr1	101984750	101985127
chr1	102149828	102150296
chr1	102152143	102152582
chr1	102170055	102170159
chr1	102484487	102484761
chr1	102507457	102507634
chr1	102511231	102511480
chr1	102597815	102598012
chr1	102601961	102602086
chr1	102688780	102688963
chr1	102703301	102703557
chr1	102818183	102818591
chr1	102867358	102867647
chr1	102909140	102909575
chr1	102942961	102943148
chr1	103031810	103032118
chr1	103038568	103038938
chr1	103052826	103053114
chr1	103072829	103073119
chr1	103178236	103179240
chr1	103179788	103180141
chr1	103180781	103181146
chr1	103205073	103205449
chr1	103211915	103212117
chr1	103212700	103212966
chr1	103214086	103214863
chr1	103326841	103327102
chr1	103380527	103380850
chr1	103398064	103398207
chr1	103401012	103401164
chr1	103409487	103409820
chr1	103466938	103467200
chr1	103478788	103479418
chr1	103481181	103481522
chr1	103578358	103578506
chr1	103588858	103589033
chr1	103589079	103589217
chr1	103589979	103590343
chr1	103593827	103594091
chr1	103658146	103658495
chr1	103723750	103724066
chr1	103811779	103812089
chr1	103894841	103895135
chr1	103983006	103983313
chr1	103985998	103986261
chr1	104046622	104046786
chr1	104069179	104069385
chr1	104264939	104265164
chr1	104289553	104289771
chr1	104294379	104294658
chr1	104364482	104364966
chr1	104482757	104483063
chr1	104581144	104581431
chr1	104582184	104582367
chr1	104583027	104583968
chr1	104598177	104598451
chr1	104655347	104655692
chr1	104657641	104658483
chr1	104669819	104670221
chr1	104736846	104737632
chr1	104739647	104739869
chr1	105018238	105018369
chr1	105020871	105021076
chr1	105047439	105047736
chr1	105183492	105183737
chr1	105191939	105192206
chr1	105316644	105316968	Rnf152
chr1	105383689	105384003
chr1	105410432	105410743
chr1	105473700	105474174
chr1	105618177	105618696	Pign
chr1	105629938	105630191	Pign
chr1	105634650	105634923	Pign
chr1	105665779	105665994	2310035C23Rik
chr1	105691520	105691816	2310035C23Rik
chr1	105867412	105868008
chr1	105888041	105888339
chr1	105938289	105938555
chr1	105946596	105946863
chr1	106088975	106089275
chr1	106147959	106148133
chr1	106153806	106154136	Gm20753
chr1	106158826	106159078	Gm20753
chr1	106168679	106168939	Gm20753
chr1	106532340	106532660
chr1	106700319	106700587	Bcl2
chr1	106730938	106731887	Kdsr
chr1	106733399	106733601	Kdsr
chr1	106813931	106814206
chr1	106874214	106874468	Serpinb5
chr1	106921569	106921891
chr1	106923433	106924298
chr1	106999744	106999890	Serpinb13
chr1	107501851	107502048
chr1	107533431	107533671	Serpinb10
chr1	107608241	107608473	Serpinb8
chr1	107773515	107773665
chr1	107822880	107823133
chr1	107848113	107848414
chr1	107916192	107916380	D830032E09Rik
chr1	108038687	108038966
chr1	108040330	108040702
chr1	108137255	108137774
chr1	108139569	108140000
chr1	108293246	108293639
chr1	108408836	108409114
chr1	108414412	108415029
chr1	108415541	108416062
chr1	108522382	108522586
chr1	108887592	108887847
chr1	108931651	108931756
chr1	108945046	108945440
chr1	108948322	108948940
chr1	108956916	108957494
chr1	108988566	108989157
chr1	109128649	109128881
chr1	109133492	109133785
chr1	109135303	109135723
chr1	109136091	109136904
chr1	109148464	109148703
chr1	109214201	109214616
chr1	109272971	109273256
chr1	109423954	109424270
chr1	109511253	109511444
chr1	109604583	109604837
chr1	109613577	109613866
chr1	109620335	109620597
chr1	109726856	109727024
chr1	109878114	109878515
chr1	109982292	109982494
chr1	110030036	110030235	Cdh7
chr1	110329268	110329539
chr1	110334076	110334284
chr1	110435876	110436133
chr1	110544943	110545174
chr1	110573655	110573951
chr1	110613112	110613472
chr1	110756107	110756251
chr1	110941591	110942252	Cdh19
chr1	110970245	110970481	Cdh19
chr1	111059904	111060170
chr1	111118776	111119062
chr1	111189390	111189705
chr1	111253482	111253853
chr1	111260349	111260586
chr1	111275296	111275527
chr1	111277079	111277653
chr1	111316353	111316667
chr1	111434304	111434569
chr1	111435627	111436233
chr1	111462588	111462808
chr1	111612823	111613007
chr1	111690233	111690458
chr1	111691378	111691922
chr1	111703447	111703911
chr1	111710266	111710548
chr1	111716915	111717203
chr1	111780562	111780768
chr1	111995034	111995832
chr1	112032243	112032445
chr1	112147686	112147885
chr1	112253288	112253593
chr1	112256754	112257116
chr1	112264233	112264834
chr1	112270864	112271693
chr1	112313360	112313507
chr1	112348850	112349050
chr1	112362285	112362819
chr1	112419101	112419399
chr1	112443845	112444553
chr1	112512263	112512547
chr1	112534458	112534636
chr1	112553227	112553421
chr1	112564170	112564621
chr1	112568563	112569541
chr1	112599393	112600737
chr1	112625384	112626017
chr1	112737431	112737599
chr1	112836607	112836840
chr1	112871500	112871909
chr1	112916068	112916249
chr1	112929623	112929793
chr1	113016259	113016396
chr1	113023014	113023219
chr1	113024358	113024943
chr1	113110539	113110851
chr1	113145220	113145675
chr1	113288866	113289052
chr1	113304753	113304940
chr1	113344997	113345278
chr1	113382226	113382465
chr1	113383992	113384151
chr1	113428516	113428803
chr1	113467726	113467978
chr1	113621003	113621989
chr1	113681981	113682567
chr1	113716543	113716758
chr1	113750346	113750634
chr1	113853133	113853459
chr1	113876771	113877245
chr1	113903863	113904303
chr1	113922231	113922459
chr1	113997877	113998115
chr1	114067105	114067443
chr1	114081081	114081334
chr1	114082824	114083427
chr1	114111907	114112189
chr1	114112600	114113046
chr1	114113711	114114626
chr1	114134299	114134905
chr1	114185383	114185903
chr1	114190302	114190580
chr1	114211382	114212350
chr1	114275205	114275491
chr1	114469987	114470250
[truncated: 50,632 more rows]

## Sheet: SZ_5caC_peaks
CHR	START	STOP	GENE_ASSOCIATION
chr1	3390162	3390303	Xkr4
chr1	3452384	3452707	Xkr4
chr1	4480594	4481074
chr1	4527114	4527225
chr1	4972730	4973049	Rgs20
chr1	7039455	7039657
chr1	7573154	7573502
chr1	8092898	8093318
chr1	8352181	8352351
chr1	8353635	8353811
chr1	9574824	9575779	Adhfe1:2610203C22Rik
chr1	9756470	9756685	1700034P13Rik
chr1	9784570	9784794
chr1	10100409	10101948	Cspp1
chr1	10522903	10523130	Cpa6
chr1	10917255	10917644
chr1	11009527	11009660	Prex2
chr1	11453684	11453896	A830018L16Rik
chr1	11613091	11613224	A830018L16Rik
chr1	12223879	12224109
chr1	12629166	12629442
chr1	12644745	12644900
chr1	12896543	12896791	Slco5a1
chr1	13255000	13255312	Ncoa2
chr1	13796575	13796849
chr1	13844943	13845208
chr1	13858166	13858356
chr1	14197111	14197379	Eya1
chr1	14361017	14361376
chr1	14819620	14819882
chr1	15180577	15180739
chr1	15276585	15277290
chr1	15281579	15281851
chr1	15344575	15344816	Kcnb2
chr1	16070349	16074931	4930444P10Rik
chr1	16089720	16090235	4930444P10Rik
chr1	16349074	16349290	Stau2
chr1	17017009	17017259	Jph1
chr1	17713147	17713576
chr1	18333819	18333964
chr1	18436259	18436562
chr1	19147409	19147732	Tfap2d
chr1	19176250	19176400
chr1	19213560	19213870	Tfap2b
chr1	20146616	20146793	Pkhd1
chr1	20420484	20420815	Pkhd1
chr1	20723775	20724048
chr1	20762585	20762765
chr1	21087199	21087524
chr1	21269130	21269680
chr1	21318069	21318260
chr1	21515365	21515727	Kcnq5
chr1	22327550	22327903	Rims1
chr1	22555876	22555997	Rims1
chr1	23220387	23220667
chr1	23448225	23448435
chr1	24150290	24150555
chr1	24876163	24876363
chr1	25341019	25341274	Bai3
chr1	25467316	25467522	Bai3
chr1	25694115	25694212	Bai3
chr1	27106858	27107242
chr1	27293353	27293692
chr1	27503242	27503736
chr1	27767749	27768028
chr1	28579354	28579745
chr1	28855328	28855939
chr1	28855941	28856301
chr1	28945017	28945156
chr1	29011430	29011684
chr1	29243237	29243397
chr1	29878619	29878831
chr1	30432707	30432855
chr1	32443293	32443741	Khdrbs2
chr1	34087353	34087531	Dst
chr1	34341808	34342148
chr1	34497437	34497703	Prss39
chr1	34565651	34565979
chr1	34733841	34734198
chr1	34860792	34860989	Plekhb2
chr1	35502975	35503473
chr1	35660112	35660313
chr1	35696899	35697253
chr1	35840506	35840708
chr1	36023538	36023734
chr1	36222805	36223067	Uggt1
chr1	36349559	36349670	Kansl3
chr1	36619247	36620394	Fam178b
chr1	36726684	36727280	4933424G06Rik
chr1	37417863	37418139	Coa5
chr1	37567426	37567716
chr1	38305205	38305408	Aff3
chr1	38540791	38541221	Aff3
chr1	38653189	38653921	Aff3
chr1	39755604	39756961
chr1	40724689	40725183	Slc9a2
chr1	40882291	40882488
chr1	41017795	41017917
chr1	41080683	41080856
chr1	41157406	41157625
chr1	41365145	41365696
chr1	41380957	41381204
chr1	41697749	41697969
chr1	42264737	42264946
chr1	42370077	42370288
chr1	42607351	42607673
chr1	43232504	43232651
chr1	43515936	43516274	Nck2
chr1	44196949	44197240
chr1	44201133	44201460
chr1	44439914	44440232
chr1	44456716	44456971
chr1	44511528	44511762
chr1	44548897	44549130
chr1	44843052	44843334
chr1	44951146	44951414
chr1	46075864	46076309	Dnah7b
chr1	46089612	46089756	Dnah7b
chr1	46483215	46483464
chr1	46732422	46732766
chr1	49064069	49064283
chr1	49408116	49408360
chr1	49818310	49818475
chr1	50544711	50544981
chr1	50796224	50796384
chr1	51319251	51319694	9330175M20Rik
chr1	51676052	51676415
chr1	52046426	52046963	Stat4
chr1	52225663	52225784	Gls
chr1	52750823	52751132
chr1	52771129	52771435
chr1	53459257	53459590	Dnah7a
chr1	53916228	53916558	Hecw2
chr1	54506201	54506444	Pgap1
chr1	54634557	54634902
chr1	55125492	55125811
chr1	55235602	55235923
chr1	55333851	55334088	Boll
chr1	55916829	55916952
chr1	56241441	56241715
chr1	56241741	56241907
chr1	56782033	56782494
chr1	56801916	56802573	Satb2
chr1	57246940	57247129
chr1	58144079	58144318	Aox3
chr1	58148977	58149093	Aox3
chr1	58301752	58302076	Aox2
chr1	58780558	58780782
chr1	59400272	59401357
chr1	59530138	59530300	Gm973
chr1	60101106	60101324	Carf
chr1	60963805	60964452
chr1	61251886	61252174
chr1	61467381	61467557
chr1	62136431	62136693	Pard3b
chr1	62583932	62584238	Pard3b
chr1	62601405	62601714	Pard3b
chr1	62991648	62991904
chr1	63000495	63000805
chr1	63379584	63379992
chr1	63475003	63475260	Adam23
chr1	63652265	63652490	Dytn
chr1	63926573	63926732
chr1	64016825	64016940
chr1	64134008	64134196
chr1	64416887	64416992
chr1	64996733	64997268
chr1	65115637	65116081	D630023F18Rik
chr1	65116115	65116364	D630023F18Rik
chr1	65243601	65243915	Pikfyve
chr1	65292035	65292272
chr1	65385056	65385480	Pth2r
chr1	65579983	65580266
chr1	66581918	66582202	Unc80
chr1	66634494	66634703	Unc80
chr1	66663328	66663473	Unc80
chr1	66894934	66895062
chr1	67438824	67439067
chr1	67614081	67614333
chr1	68244304	68244552	Erbb4
chr1	68277910	68278216	Erbb4
chr1	69121598	69121917
chr1	69246764	69247104
chr1	69267114	69267285
chr1	69456604	69457033
chr1	69732228	69732507
chr1	69984588	69984997	Spag16
chr1	70405738	70405975	Spag16
chr1	70924763	70925183
chr1	71079233	71079442	Bard1
chr1	71295468	71295643	Abca12
chr1	71341134	71341393	Abca12
chr1	71944340	71944508
chr1	72528478	72528601	2004-03-01
chr1	72726205	72726327
chr1	73076369	73076527
chr1	73565908	73566163
chr1	73587392	73587674
chr1	73677474	73677765	6030407O03Rik
chr1	73832558	73833660	6030407O03Rik
chr1	73853412	73853639	6030407O03Rik
chr1	74076807	74077183	Tns1
chr1	74888864	74889327	Cryba2
chr1	75004711	75004887	Nhej1
chr1	75256390	75256819	Ptprn
chr1	75460573	75462795	Asic4
chr1	75614949	75615452
chr1	75707286	75707617
chr1	75856107	75856405
chr1	76598583	76598785
chr1	76606693	76606985
chr1	76684049	76684266
chr1	76916468	76916589
chr1	77358759	77359059
chr1	77573350	77573527
chr1	77763325	77763525
chr1	77790449	77790628
chr1	77960657	77960792
chr1	78031883	78032160
chr1	78231584	78231763
chr1	78432852	78433043	Farsb
chr1	78583048	78583260
chr1	78638454	78638898
chr1	79284459	79284678
chr1	79309875	79310134
chr1	79464097	79464418
chr1	79946373	79946696
chr1	80423429	80423624
chr1	80774120	80774427
chr1	81037415	81037727
chr1	81048362	81048622
chr1	81173008	81173224	Nyap2
chr1	81578630	81578970
chr1	81605209	81605394
chr1	81974976	81975195
chr1	82134052	82134221
chr1	82165077	82165196
chr1	82268207	82268413	Irs1
chr1	82477234	82478108	Col4a4
chr1	82559840	82560085	Col4a4
chr1	83163395	83163602	Daw1
chr1	83657346	83657540
chr1	83783782	83784076
chr1	83906052	83906434
chr1	84482392	84482741	Dner
chr1	85061733	85062108
chr1	85667554	85668554	Sp100
chr1	85755661	85755761
chr1	86004308	86004617
chr1	88084488	88084712	Ugt1a10:Ugt1a9
chr1	88524293	88524426
chr1	88636974	88637230
chr1	88822469	88822890
chr1	88896283	88896633
chr1	89501576	89503559	Agap1
chr1	89534757	89535061	Agap1
chr1	90375571	90375865
chr1	90949814	90950288	Mlph
chr1	91059129	91059245	Lrrfip1
chr1	91718862	91719324
chr1	91734201	91734511
chr1	91804754	91805063	Twist2
chr1	92303748	92303909
chr1	92427335	92427702
chr1	92578753	92579215
chr1	93830294	93831148	D2hgdh
chr1	94063835	94064191
chr1	94749926	94750192
chr1	95712261	95712439	4930598F16Rik
chr1	96081602	96081805
chr1	96142193	96142539
chr1	96266824	96266957
chr1	96589837	96590142
chr1	96591774	96592126
chr1	97511165	97511408
chr1	97692204	97692356
chr1	98142553	98143067	1810006J02Rik
chr1	98246225	98246517
chr1	98514567	98514863
chr1	99028210	99028342
chr1	99544989	99545170
chr1	99547121	99547362
chr1	99566283	99566512
chr1	99735264	99735357
chr1	99971546	99971808	Cntnap5b
chr1	100180096	100180495	Cntnap5b
chr1	100219569	100219793	Cntnap5b
chr1	100738789	100739041
chr1	101196591	101196758
chr1	101434615	101434845
chr1	102484543	102484726
chr1	102867322	102867550
chr1	102890374	102890594
chr1	102896073	102896452
chr1	103360686	103360939
chr1	103502482	103502781
chr1	103658147	103658439
chr1	103723746	103724056
chr1	103983110	103983334
chr1	104534622	104534861
chr1	104626471	104626763
chr1	104669852	104670150
chr1	105080882	105081087
chr1	105867432	105867907
chr1	106334080	106334239	Phlpp1
chr1	106963089	106963332
chr1	107740313	107740749
chr1	107744487	107745027
chr1	107774410	107774719
chr1	108082712	108082886
chr1	109401869	109402196
chr1	109576092	109576528
chr1	109717282	109717459
chr1	110473524	110473865
chr1	110637503	110637707
chr1	111118807	111119083
chr1	112184239	112184390
chr1	112253256	112253619
chr1	112752532	112752701
chr1	112871461	112871863
chr1	112991608	112991807
chr1	113304758	113304903
chr1	113903976	113904414
chr1	114081069	114081315
chr1	114222340	114222514
chr1	114481444	114481539
chr1	114495856	114496098
chr1	114533301	114533588
chr1	115112129	115112478
chr1	115454287	115454537
chr1	115828286	115828547	Cntnap5a
chr1	116017876	116018072	Cntnap5a
chr1	116463139	116463339	Cntnap5a
chr1	118497182	118497535	Clasp1
chr1	119311826	119312097
chr1	119874490	119874700
chr1	119956601	119957136	Gm101
chr1	119990128	119990790	Gm101
chr1	120046895	120047478	Sctr
chr1	120099824	120100134
chr1	120189693	120189963
chr1	120495724	120495994	Marco
chr1	120684208	120684366
chr1	120992595	120992927
chr1	121797520	121797710
chr1	122326836	122327263
chr1	122407973	122408286
chr1	122859206	122859497
chr1	123318868	123318990
chr1	123541107	123541211	Dpp10
chr1	123543626	123543784	Dpp10
chr1	123673078	123673448	Dpp10
chr1	123728072	123728233	Dpp10
chr1	123765016	123765144	Dpp10
chr1	124155413	124155798
chr1	124336996	124337180
chr1	125018443	125018676
chr1	125476580	125476814
chr1	125518498	125518844
chr1	125614121	125614474
chr1	125687310	125687596	Gpr39
chr1	125711416	125711590	Gpr39
chr1	125958076	125958272	Nckap5
chr1	125998512	125998755	Nckap5
chr1	126275276	126275943	Nckap5
chr1	126319257	126319623	Nckap5
chr1	126422247	126422425	Nckap5
chr1	126466207	126466504	Nckap5
chr1	126607810	126608030	Nckap5
chr1	126778600	126779129	Nckap5
chr1	127123076	127123286
chr1	127519954	127520433	Tmem163
chr1	127598394	127599072	Tmem163
chr1	127799746	127800004	Ccnt2
chr1	127857638	127857880
chr1	128448940	128449445
chr1	128507367	128507915
chr1	128546668	128546889
chr1	128582967	128583188
chr1	128596508	128596739
chr1	128709178	128709425
chr1	128755887	128756121
chr1	129354455	129354696	Thsd7b
chr1	129377713	129377961	Thsd7b
chr1	129537418	129537634	Thsd7b
chr1	130697308	130697600	Pfkfb2
chr1	130878744	130878985	Faim3
chr1	130899324	130899533
chr1	130909706	130910705	Il20
chr1	131694211	131694639	5430435G22Rik
chr1	132130961	132131827	Cdk18
chr1	132517862	132518102	Cntn2
chr1	132721610	132722466	Nfasc
chr1	133112907	133113009
chr1	133472515	133472716
chr1	133893924	133894603
chr1	133976492	133976653
chr1	134022395	134022781
chr1	134168427	134168629
chr1	134667645	134668248	Syt2
chr1	135657641	135657920
chr1	135727141	135727423
chr1	135741949	135742457	Csrp1
chr1	135789181	135789570
chr1	135921352	135921660
chr1	135999370	135999744	Igfn1
chr1	136560875	136561220
chr1	137097923	137098270
chr1	137392594	137393143
chr1	137687315	137687540
chr1	138360553	138361009
chr1	138597900	138598279	Nek7
chr1	138818640	138818755
chr1	141070189	141070489
chr1	141322502	141322723
chr1	141326355	141326556
chr1	142562523	142562715
chr1	143221224	143221598
chr1	143683478	143684433	Cdc73
chr1	143871479	143871983
chr1	144202041	144202250
chr1	145000645	145000808
chr1	147001378	147001602
chr1	147163139	147163464
chr1	147232126	147232360
chr1	147294051	147294251
chr1	147491593	147492274
chr1	147677631	147677747
chr1	147769645	147769899
chr1	148799646	148799878
chr1	149776491	149776615
chr1	149826651	149826870
chr1	149961417	149961685	Pla2g4a
chr1	149974383	149974624
chr1	150532002	150532260
chr1	150796767	150797061	Hmcn1
chr1	151447963	151448205	Trmt1l
chr1	151800211	151802902	Edem3
chr1	152008260	152008545	1700025G04Rik
chr1	152670269	152670505
chr1	153952465	153952746
chr1	154053255	154053663
chr1	154206921	154208512
chr1	154447019	154447323	Cacna1e
chr1	154585414	154585679	Cacna1e
chr1	155358434	155358698	Xpr1
chr1	157725143	157725654
chr1	158127829	158128026
chr1	158495721	158495986	Astn1
chr1	159039460	159039816
chr1	159957276	159957396
chr1	160003203	160003418
chr1	160460963	160461129	Rabgap1l
chr1	160520094	160520187	Rabgap1l
chr1	160756944	160757070	Rabgap1l
chr1	160777474	160777777	Rabgap1l
chr1	161637162	161637414
chr1	161998420	161998644	Dnm3
chr1	162296746	162296939	Dnm3
chr1	162663660	162664070
chr1	163316498	163316714
chr1	163332784	163333099
chr1	163423969	163424240
chr1	164539379	164540378
chr1	165375735	165376089	Dcaf6
chr1	165745968	165746393
chr1	166218654	166219411	Mael
chr1	166957224	166957386
chr1	167047503	167047735	Fam78b
chr1	167685371	167685640
chr1	167763517	167763763	Lmx1a
chr1	167776666	167776914	Lmx1a
chr1	167894358	167894689
chr1	168080316	168080583
chr1	168713505	168713832
chr1	169762141	169762352
chr1	169906755	169907016
chr1	170037325	170037486	Ddr2
chr1	170524880	170525080	Nos1ap
chr1	170853990	170854460	Atf6
chr1	172528233	172528606	Ccdc19
chr1	172644625	172644959
chr1	172942237	172942436
chr1	173546686	173546915
chr1	173894342	173894604
chr1	174010001	174010391
chr1	175074671	175074920	Rgs7
chr1	175100928	175101157	Rgs7
chr1	175271311	175271553	Rgs7
chr1	175490745	175491032	Rgs7
chr1	175876896	175877069
chr1	176945454	176945921	Sdccag8
chr1	177224293	177224594	Akt3
chr1	177356874	177357170
chr1	178419889	178420324	Efcab2
chr1	178539603	178539779	Kif26b
chr1	178717583	178717829	Kif26b
chr1	179285417	179285766	Smyd3
chr1	179487203	179487365	Smyd3
chr1	179556398	179556582	Cnst
chr1	180770329	180770600
chr1	181042144	181042437
chr1	181682821	181683463
chr1	181730686	181731008
chr1	182629704	182629961	Capn8
chr1	182720604	182720999
chr1	183703331	183703515
chr1	184397545	184397841
chr1	184446411	184446777
chr1	184505773	184506075
chr1	185491440	185491753
chr1	185708941	185709162	Mir297c
chr1	186113541	186113725	Lyplal1
chr1	187339019	187339835	Gpatch2
chr1	187495125	187495438
chr1	187534761	187535078
chr1	187541299	187541514
chr1	187591052	187591436
chr1	187751841	187752247	Esrrg
chr1	187989687	187990000	Esrrg
chr1	188088301	188088616	Esrrg
chr1	188324774	188325298	Ush2a
chr1	188789986	188790268	Ush2a
chr1	189326715	189326994	Kcnk2
chr1	189420359	189420659
chr1	189537606	189538170
chr1	189837487	189837837	Ptpn14
chr1	189943556	189943844
chr1	189950967	189951230
chr1	190016369	190016691
chr1	190299996	190304360
chr1	190632902	190633130
chr1	190756010	190756650
chr1	191120912	191121179
chr1	191276406	191276708
chr1	192453922	192454154	Kcnh1
chr1	192491134	192491394	Kcnh1
chr1	192666078	192666422	Hhat
chr1	192801744	192801958
chr1	193227783	193227952	Hsd11b1
chr1	193247160	193247385	Hsd11b1
chr1	193496140	193496452
chr1	193614236	193614885
chr1	193757891	193758399
chr1	194749452	194750213	Plxna2
chr1	195088691	195088997	Cd46
chr1	195279056	195279382
chr10	3339708	3339978
chr10	3409676	3411004	Ppp1r14c
chr10	3610272	3610646
chr10	4117427	4117586	Mthfd1l
chr10	4241140	4241727
chr10	4241785	4242119
chr10	4245219	4245727
chr10	4614313	4614579	Esr1
chr10	4730151	4730594	Esr1
chr10	4803388	4803975	Esr1
chr10	4923481	4923757	Esr1
chr10	5355240	5355476	Syne1
chr10	6479355	6480167
chr10	6630320	6631052
chr10	6825294	6825508	Oprm1
chr10	7486563	7487031
chr10	8063097	8063319
chr10	8112252	8112771
chr10	8225623	8225858	Ust
chr10	8812378	8812633	Sash1
chr10	8829310	8829717	Sash1
chr10	8914927	8915225
chr10	9062803	9063052
chr10	9349040	9349218
chr10	9382087	9382902
chr10	9571322	9571581
chr10	9581295	9581672
chr10	9670015	9670277	Samd5
chr10	10985907	10986199	Grm1
chr10	11350748	11350963	Epm2a
chr10	11352517	11353371	Epm2a
chr10	12137582	12137733
chr10	12362009	12362230
chr10	12365328	12365763
chr10	12833847	12833974	Utrn
chr10	13371554	13371776	Phactr2
chr10	13402072	13402333	Phactr2
chr10	13501485	13501722	Fuca2
chr10	13747214	13747463	Aig1
chr10	14000041	14000409	Hivep2
chr10	15434001	15434185
chr10	16747547	16747726
chr10	16801257	16801487
chr10	17116540	17116748
chr10	17279379	17279620
chr10	18373595	18373897
chr10	18439118	18439316	Nhsl1
chr10	18652938	18653688	D10Bwg1379e
chr10	19191416	19191619	Gm20139
chr10	20447018	20447348	Pde7b
chr10	20459669	20460038	Pde7b
chr10	20875477	20875928
chr10	21225882	21225978
chr10	21588611	21588834
chr10	21863565	21863912
chr10	22564556	22564812
chr10	22836534	22836759
chr10	23522860	23523065
chr10	23539975	23540229
chr10	23565285	23565681
chr10	23620946	23621870
chr10	23653078	23653327
chr10	23654231	23654526
chr10	24387557	24388060
chr10	24923988	24924140	Arg1
chr10	25045801	25045921
chr10	25473865	25475954	Epb4.1l2
chr10	25695097	25695253
chr10	25723241	25723571
chr10	26890072	26890488	Arhgap18
chr10	28021407	28021704
chr10	28094502	28094765	Ptprk
chr10	28688423	28688740	Themis
chr10	29065608	29065882
chr10	29115247	29115428
chr10	29561846	29562187
chr10	29970832	29971183
chr10	30022905	30023114
chr10	30266140	30266428
chr10	30506523	30506795
chr10	30919944	30920179
chr10	31122286	31122583
chr10	31146068	31146384
chr10	31161237	31161503
chr10	32053224	32053482	Nkain2
chr10	32378589	32378833	Nkain2
chr10	32816481	32816784	Nkain2
chr10	33207315	33207596	Trdn
chr10	33843892	33844216
chr10	33939698	33939804	Zufsp
chr10	34075477	34075604	Trappc3l
chr10	34353963	34354730	Nt5dc1
chr10	34530514	34530822	Frk
chr10	34736795	34737096
chr10	35908827	35909097
chr10	36216915	36217108
chr10	36326506	36326886
chr10	36801514	36801867	Hs3st5
chr10	36917852	36918335
chr10	36924635	36924794
chr10	36968662	36968966
chr10	37084189	37084527
chr10	37263596	37263822
chr10	37740049	37740320
chr10	37820303	37820566
chr10	37978127	37978347
chr10	39235643	39236051
chr10	39351540	39351803
chr10	40018784	40018983	AI317395
chr10	40075420	40075750	Slc16a10
chr10	40452589	40453145	Cdk19
chr10	40645923	40647245	Ddo
chr10	40832504	40832751	Cdc40
chr10	40839527	40839808	Cdc40
chr10	41191784	41195216	Fig4
chr10	41419054	41419312
chr10	41857959	41859119	Sesn1
chr10	42998210	42999108
chr10	43060232	43060376	Sobp
chr10	43450276	43450989	Pdss2
chr10	43620835	43620955	F830002L21Rik
chr10	43728394	43728718
chr10	44801758	44802071
chr10	44920079	44920498
chr10	45179155	45179671
chr10	45624888	45628325	Hace1
chr10	45848680	45848786	D030045P18Rik
chr10	45905462	45905933
chr10	46168759	46168969
chr10	48027204	48027370
chr10	49865572	49865807
chr10	51504354	51504528
chr10	51836881	51837114
chr10	52116400	52116972	Ros1
chr10	52144374	52144662	Ros1
chr10	52221365	52221522
chr10	53136002	53136293
chr10	53653633	53653932	Fam184a
chr10	54044726	54045177	Man1a
chr10	54083010	54083190
chr10	55365788	55366056
chr10	55367339	55367556
chr10	55387081	55387574
chr10	55458787	55459004
chr10	55823809	55824063
chr10	55985869	55986220
chr10	57037193	57037514
chr10	57551275	57551525
chr10	57566023	57566202
chr10	58220772	58221616
chr10	58225475	58226500
chr10	58233154	58234103	Gm4981:Dux
chr10	58237369	58238152	Gm4981
chr10	58376290	58376685	Lims1
chr10	58584389	58584873
chr10	58588888	58589138
chr10	59243218	59243571
chr10	59499058	59499349	Mcu
chr10	59806897	59807757	Micu1
chr10	59845786	59845986	Micu1
chr10	59939553	59939723
chr10	60086397	60086895	Ascc1
chr10	61038884	61039014	Gm20611
chr10	61125129	61125241	Sgpl1
chr10	61177120	61177462	Tbata
chr10	61718308	61718707	Aifm2
chr10	62072804	62073255
chr10	62206643	62207147	Tspan15
chr10	62258449	62258556	Tacr2
chr10	62523597	62523808
chr10	63386343	63386479	Dnajc12
chr10	63593038	63593615	Ctnna3
chr10	63903247	63903462	Ctnna3
chr10	63920954	63921145	Ctnna3
chr10	64713905	64714272	Ctnna3
chr10	64756497	64756698	Ctnna3
chr10	64814233	64814565	Ctnna3
chr10	65419565	65419702
chr10	66861992	66862096
chr10	67493316	67493557
chr10	67704354	67704608
chr10	67757370	67757631
chr10	67795273	67795551
chr10	67966837	67967081
chr10	68224840	68225728	Arid5b
chr10	68287343	68287580
chr10	68375228	68376138
chr10	68404643	68404910
chr10	69081056	69081320
chr10	69191315	69191428
chr10	69408203	69408442
chr10	69559862	69560194	Ank3
chr10	69670070	69670339	Ank3
chr10	69877148	69877742	Ank3
chr10	70425963	70426262
chr10	71523135	71523392
chr10	71924067	71924427
chr10	72268566	72269272
chr10	72293321	72293448
chr10	72297072	72297377
chr10	72849643	72850245
chr10	73092466	73092741
chr10	73236505	73236792
chr10	73379141	73379265
chr10	73510347	73510610
chr10	73606580	73606804
chr10	74000901	74001065	Pcdh15
chr10	74231631	74232063	Pcdh15
chr10	74872661	74873050
chr10	75404712	75404919
chr10	76150299	76150490	Slc5a4a
chr10	76306219	76306521	Dip2a
chr10	76687834	76688135
chr10	76973364	76973587
chr10	77196499	77196655
chr10	77537374	77537670	Itgb2
chr10	78716760	78717039	Casp14
chr10	79306126	79306512
chr10	79641047	79641704	Odf3l2
chr10	79845551	79845769	Bc1
chr10	80107092	80107330	Bc1
chr10	80368315	80368544	Bc1
chr10	81479435	81479940	Celf5
chr10	81657571	81657929	Gm10778
chr10	82212501	82212974
chr10	82642523	82642737	Gm9855:Tdg
chr10	82717643	82718089	Hcfc2
chr10	83018433	83018691	Chst11
chr10	83954414	83954671
chr10	84290874	84291379
chr10	84522286	84522499
chr10	84943377	84943489	Ric8b
chr10	85269396	85269606
chr10	85367787	85368104
chr10	85521287	85521559	Btbd11
chr10	85920477	85920860
chr10	86112141	86112345	4930486F22Rik:Syn3
chr10	86711419	86712022	BC030307
chr10	87108806	87109167	1700113H08Rik
chr10	87359131	87359358
chr10	87555082	87555313	Pah
chr10	87853366	87853574
chr10	87959031	87959280
chr10	88879771	88880276
chr10	88978102	88978263	Ano4
chr10	89182160	89182494	Ano4
chr10	89330583	89330955
chr10	90230653	90230884	Anks1b
chr10	90365216	90366010	Anks1b
chr10	90596436	90596687	Anks1b
chr10	91174020	91174262
chr10	91275796	91276299
chr10	91369024	91369299
chr10	91633528	91633697
chr10	92608864	92609252
chr10	92811852	92812077	Gm872
chr10	93334376	93334576
chr10	93468158	93468625	Lta4h
chr10	93619516	93619872
chr10	93625329	93625731
chr10	93774905	93775379
chr10	93777936	93778215
chr10	94592390	94592654
chr10	94872070	94872255	Plxnc1
chr10	94915012	94915316	Plxnc1
chr10	95084864	95085235
chr10	95220904	95221425	Cradd
chr10	95259515	95259808	Cradd
chr10	95290564	95290761	Cradd
chr10	95468240	95468445
chr10	95511561	95512009
chr10	96174223	96174380
chr10	97273099	97273574
chr10	97575007	97575422
chr10	97993802	97993977
chr10	98411438	98411775
chr10	98576338	98576630
chr10	98775155	98775404
chr10	99129819	99130003	Poc1b
chr10	99328236	99328802
chr10	99557060	99557413
chr10	99808795	99809141
chr10	100832829	100833044
chr10	101698594	101698821	Mgat4c
chr10	102171041	102171514	Mgat4c
chr10	102668514	102668770
chr10	102885492	102886010
chr10	103002187	103002526
chr10	104002055	104002301
chr10	104114251	104114372
chr10	104666107	104666618
chr10	104865820	104865989
chr10	105022626	105022757
chr10	105521328	105521821	Tmtc2
chr10	105536554	105536813	Tmtc2
chr10	105669203	105669472
chr10	106716900	106717149	Ppfia2
chr10	107034781	107034943	Acss3
chr10	107279037	107279174	Lin7a
chr10	107342670	107343224	Lin7a
chr10	107954740	107955022
chr10	108229639	108229823	Ppp1r12a
chr10	108349670	108349871	Pawr
chr10	108927847	108928064	Syt1
chr10	109693732	109694029	Nav3
chr10	109730612	109730876	Nav3
chr10	109941279	109941580	Nav3
chr10	110126348	110126674
chr10	111108525	111108722
chr10	111448757	111449022
chr10	111726907	111727183
chr10	111926965	111927399
chr10	112533356	112533536
chr10	112663940	112664244
chr10	113371552	113371767
chr10	113380749	113380923
chr10	113390404	113390636
chr10	114017778	114017959
chr10	114108362	114108528
chr10	114113814	114114054
chr10	114484016	114484205	Trhde
chr10	114707836	114708100	Trhde
chr10	114737259	114737482	Trhde
chr10	114826399	114826668
chr10	115346796	115347090	Tmem19
chr10	115500933	115501299	Lgr5
chr10	115572863	115573649	Lgr5:A930009A15Rik
chr10	115640830	115641182
chr10	115988627	115989561
chr10	116535158	116535809	Cnot2
chr10	116667195	116667564
chr10	116822304	116822636	Myrfl
chr10	116997982	116998249	Best3
chr10	117017263	117017914	Best3
chr10	117270342	117270801
chr10	117480832	117481233
chr10	117632816	117633094	Cpm
chr10	117636462	117637163	Cpm
chr10	118199851	118200518
chr10	118298780	118299093
chr10	118415154	118415320
chr10	118767332	118767590
chr10	118773812	118773979
chr10	118951489	118952672
chr10	119328836	119329013
chr10	119859782	119860519	Grip1
chr10	120975018	120976385	Lemd3
chr10	120996104	120996940
chr10	121857866	121858203	Srgap1
chr10	122084892	122085201	Tmem5
chr10	122145418	122145679
chr10	122785875	122786245	Ppm1h
chr10	122906700	122907032	Ppm1h
chr10	123240365	123240686
chr10	123288613	123288839	Fam19a2
chr10	123676204	123676383	Fam19a2
chr10	124134770	124135359
chr10	124448749	124449101
chr10	124706999	124707221
chr10	124749092	124749423
chr10	124946667	124946805
chr10	125213429	125213562
chr10	125336805	125336999
chr10	125524060	125524211
chr10	125635712	125636399
chr10	125701952	125702315
chr10	125892682	125892936
chr10	126001304	126001795	Lrig3
chr10	126312255	126312588
chr10	126553277	126553568
chr10	126908745	126909095
chr10	127005374	127005682	Avil
chr10	127192127	127192366	Dtx3
chr10	127450086	127450536	R3hdm2
chr10	129002756	129003008
chr10	129254414	129254626
chr10	129576405	129576676
chr10	129699523	129699707
chr10	129735327	129735566
chr11	3100360	3100720
chr11	3101592	3102494
chr11	3102604	3103047
chr11	3103632	3104170
chr11	3112896	3113398
chr11	3272690	3272910	Mir3470a
chr11	3482903	3483081
chr11	4007939	4008448
chr11	4356158	4356476	Hormad2
chr11	5184640	5184826
chr11	5616446	5616680	Ankrd36
chr11	5928675	5929238	Gck
chr11	6901980	6902318
chr11	6999791	7000017
chr11	7595165	7595404
chr11	7596664	7597093
chr11	8416806	8417124
chr11	8418582	8418961
chr11	8948304	8948644
chr11	9389568	9389816	Abca13
chr11	10256955	10257131
chr11	10558019	10558236
chr11	10949697	10949961
chr11	10952369	10952699
chr11	11423354	11423700	Zpbp
chr11	12122227	12122496
chr11	12156397	12156738
chr11	12181196	12181398
chr11	12577712	12577926
chr11	13004997	13005269
chr11	15419103	15419225
chr11	15429313	15429554
chr11	15840174	15840635
chr11	16537558	16537862
chr11	16558482	16558933
chr11	17006759	17007028	Plek
chr11	17013224	17013670
chr11	17059854	17060116	Cnrip1
chr11	17435246	17435393
chr11	17721803	17722009
chr11	17997831	17998171
chr11	19325154	19325353
chr11	19669318	19669637
chr11	20031928	20032308
chr11	20032374	20033388
chr11	20624838	20625245	Sertad2
chr11	21126463	21127000	Peli1
chr11	21335150	21335589	Ugp2
chr11	21791448	21791695	Wdpcp
chr11	21980558	21980891
chr11	22281374	22281558	Ehbp1
chr11	22609798	22610012
chr11	22738168	22738438
chr11	22841655	22842161	B3gnt2
chr11	23042403	23042543
chr11	24446600	24446867
chr11	24818623	24818855
chr11	24980828	24981104
chr11	25025541	25025682
chr11	25100028	25100221
chr11	26536583	26536956	Vrk2
chr11	26839504	26839876
chr11	27194456	27194852
chr11	27939476	27939856
chr11	29435407	29435690	Ccdc88a
chr11	31027351	31027644	Asb3
chr11	31242427	31242725
chr11	31489351	31489673
chr11	31922564	31922902	Cpeb4
chr11	31989741	31990245
chr11	32138985	32139574
chr11	32293405	32293649	Hba-a1:Hba-a2
chr11	32372298	32372601	Sh3pxd2b
chr11	32615211	32615497	Stk10
chr11	32766586	32766863
chr11	33070907	33071386
chr11	33446994	33447576	Ranbp17
chr11	33604409	33604593
chr11	33605867	33606321
chr11	33710166	33710401	Kcnip1
chr11	33727900	33728269	Kcnip1
chr11	33754681	33755116	Kcnip1
chr11	34220308	34220851
chr11	34348068	34348380	Dock2:Fam196b
chr11	34897875	34898223
chr11	35655634	35655801	Slit3
chr11	35763579	35766010
chr11	36012238	36012428	Tenm2
chr11	36120240	36120506	Tenm2
chr11	36879132	36879481	Tenm2
chr11	37832999	37833244
chr11	38516887	38517114	Gm12130
chr11	38597997	38598211
chr11	38619894	38620264
chr11	39205682	39205783
chr11	40377682	40377913
chr11	40768120	40768485
chr11	40825281	40825390
chr11	42237062	42237378
chr11	42892396	42892562
chr11	43125574	43125910
chr11	43463870	43464100
chr11	43502669	43502873
chr11	43758921	43759227
chr11	43856838	43857086	Adra1b
chr11	43898260	43898407	Adra1b
chr11	44495641	44495993
chr11	44890536	44890803	Ebf1
chr11	44958055	44958401	Ebf1
chr11	45457997	45458203
chr11	46516912	46517212
chr11	46589403	46589873	BC053393
chr11	46794877	46795226
chr11	47732561	47733075
chr11	48202354	48202606
chr11	48773128	48773516
chr11	49299814	49300199
chr11	49740718	49741189
chr11	49793608	49793817	Gfpt2
chr11	49934161	49934343	Rasgef1c
chr11	50566721	50566971
chr11	50875981	50876342	Zfp454
chr11	50994181	50994371
chr11	51187796	51188090
chr11	51455636	51455881	Col23a1
chr11	51574781	51575356	Col23a1
chr11	52044380	52044620	Cdkl3
chr11	52301340	52301704
chr11	52507177	52507413
chr11	52990275	52990679	Fstl4
chr11	53011975	53012135	Fstl4
chr11	53226089	53226315
chr11	53837303	53837684	Gm12216
chr11	54193996	54194177	4933405E24Rik
chr11	55173691	55174203	Slc36a2
chr11	55297365	55297661	Fat2
chr11	55352799	55353098
chr11	55379410	55379574
chr11	55413900	55414077	Sparc
chr11	55838776	55839129
chr11	55902925	55903237
chr11	56234343	56234538
chr11	56843965	56844141
chr11	57031992	57032408	Gria1
chr11	57131601	57131982	Gria1
chr11	57220271	57220523	Gria1
chr11	57302589	57302796	Gria1
chr11	57332637	57332750
chr11	57428859	57429050
chr11	57452121	57452279
chr11	57694138	57694434	Galnt10
chr11	58069511	58070002
chr11	58493920	58494244
chr11	59441405	59441568	Snap47
chr11	60873903	60874132	Tmem11
chr11	60959666	60960090
chr11	61932717	61932905
chr11	62410101	62410395	Ncor1
chr11	62514883	62515694	Pigl
chr11	62931972	62932115
chr11	63012126	63012463
chr11	63083359	63083592	Tekt3
chr11	63456248	63456444
chr11	63634224	63634540
chr11	63992921	63993129	Cox10
chr11	64682504	64682713
chr11	64713593	64713839
chr11	66238016	66238530	Shisa6
chr11	67633579	67633707	Gas7
chr11	68006907	68007306	Stx8
chr11	68466524	68466634	Pik3r5
chr11	68837847	68838185	Ndel1
chr11	69123625	69123903	Hes7
chr11	69263195	69263529
chr11	70022816	70023052	Dlg4
chr11	71351967	71352151
chr11	71361816	71361951
chr11	72182566	72183132	4933427D14Rik
chr11	72200417	72200671	4933427D14Rik
chr11	72764911	72767250	Ankfy1
chr11	73204448	73204581	Shpk
chr11	73459640	73459899
chr11	75638261	75638911	Inpp5k:Mir684-1
chr11	75812736	75812966	Mir684-1
chr11	76199135	76199362	Mir684-1
chr11	76682982	76683187	Tusc5:Mir684-1
chr11	77168060	77168406	Mir684-1:Efcab5
chr11	77168423	77168562	Mir684-1:Efcab5
chr11	77803835	77804009	Myo18a:Mir684-1
chr11	77952545	77952781	Sez6:Mir684-1
chr11	78384223	78384540	Foxn1:Mir684-1
chr11	78528459	78528882	Tnfaip1:Mir684-1
chr11	79124762	79125009	Ksr1:Mir684-1
chr11	79154703	79154928	Mir684-1
chr11	79672516	79672964	Rab11fip4:Rab11fip4os2:Mir684-1
chr11	79791272	79791930	Mir684-1
chr11	80548528	80548719	Myo1d:Mir684-1
chr11	81157286	81157588	Asic2:Mir684-1
chr11	81260119	81260370	Asic2:Mir684-1
chr11	81328726	81329038	Asic2:Mir684-1
chr11	81615959	81616276	Asic2:Mir684-1
chr11	81777765	81778121	Asic2:Mir684-1
chr11	82330212	82330403	Mir684-1
chr11	82469184	82469456	Mir684-1
chr11	83494724	83495059	Taf15:Mir684-1
chr11	84149915	84150222	Gm11437:Mir684-1
chr11	84457020	84457183	Aatf:Mir684-1
chr11	84677757	84678114	Mir684-1
chr11	85265502	85265851	Mir684-1
chr11	85504588	85504825	Bcas3:Mir684-1
chr11	86794998	86795211	Dhx40:Mir684-1
chr11	87928174	87928575	Mir684-1
chr11	88556671	88557011	Mir684-1:Msi2
chr11	89081624	89082094	Mir684-1:Gm525
chr11	89214301	89214623	Mir684-1
chr11	89242423	89242657	Mir684-1
chr11	89343842	89344263	Mir684-1
chr11	89578828	89579124	Mir684-1
chr11	89730089	89730226	Mir684-1
chr11	89743989	89744211	Mir684-1
chr11	90148412	90148616	Mir684-1
chr11	90161751	90162072	Mir684-1
chr11	90183933	90184111	Mir684-1
chr11	90194671	90194883	Mir684-1
chr11	90301984	90302460	Mir684-1
chr11	90315847	90316188	Mir684-1
chr11	90978560	90978951	Mir684-1
chr11	91137033	91137373	Mir684-1
chr11	91205755	91206002	Mir684-1
chr11	92164887	92165268	Mir684-1
chr11	92505423	92505736	Mir684-1
chr11	92762775	92763064	Mir684-1
chr11	93517393	93517628	Car10:Mir684-1
chr11	93702366	93702578	Mir684-1
chr11	93809924	93810113	Mir684-1
chr11	93821159	93821539	Mir684-1
chr11	94001241	94002439	Spag9:Mir684-1
chr11	94014221	94015042	Spag9:Mir684-1
chr11	94062392	94062578	Spag9:Mir684-1
chr11	94513245	94513478	Mycbpap:Mir684-1
chr11	94528278	94528485	Mir684-1
chr11	94920633	94920857	Mir684-1
chr11	95049800	95050057	Itga3:Mir684-1
chr11	95737096	95737414	Mir684-1
chr11	95799223	95799789	Mir684-1
chr11	95909878	95910091	B4galnt2:Mir684-1
chr11	96377703	96377979	Mir684-1
chr11	96403336	96403653	Mir684-1
chr11	96469456	96469694	Skap1:Mir684-1
chr11	96491563	96491769	Skap1:Mir684-1
chr11	96523285	96523416	Skap1:Mir684-1
chr11	97620927	97622025	Mir684-1:2410003L11Rik
chr11	97640763	97641505	Mir684-1
chr11	97901193	97901592	Mir684-1
chr11	98508318	98508818	Ikzf3:Mir684-1
chr11	98571412	98571600	Mir684-1
chr11	99153708	99153861	Ccr7:Mir684-1
chr11	99202674	99202990	Mir684-1
chr11	99287286	99287733	Mir684-1
chr11	100448994	100449343	Klhl10:Mir684-1
chr11	101281219	101281410	Cntd1:Mir684-1
chr11	101739878	101740688	Dhx8:Mir684-1
chr11	102064845	102065091	Mpp2:Mir684-1
chr11	102789378	102789713	Mir684-1
chr11	104747803	104748343	Mir684-1
chr11	104789751	104790343	Mir684-1
chr11	105421657	105421930	Mir684-1:March10
chr11	105468133	105468384	Mir684-1
chr11	105782700	105783006	Tanc2:Mir684-1
chr11	105964951	105965498	Gm11651:Mir684-1
chr11	106584165	106584787	Tex2:Mir684-1
chr11	106732040	106732398	Mir684-1
chr11	107199272	107199552	Mir684-1
chr11	107591475	107591813	Mir684-1:Helz
chr11	107780852	107781505	Cacng4:Mir684-1
chr11	108112429	108112532	Prkca:Mir684-1
chr11	108968757	108969045	Mir684-1
chr11	109151597	109151815	Mir684-1
chr11	109170434	109170827	Mir684-1
chr11	109220343	109221114	Mir684-1
chr11	109431199	109431594	Amz2:Mir684-1
chr11	109869685	109870098	Mir684-1
chr11	110422175	110422390	Mir684-1:Map2k6
chr11	110559089	110559542	Mir684-1
chr11	110606332	110606634	Mir684-1
chr11	110940195	110940491	Mir684-1
chr11	111268777	111269046	Mir684-1
chr11	111761774	111761934	Mir684-1
chr11	111874684	111874807	Mir684-1
chr11	111886427	111886627	Mir684-1
chr11	112064121	112064429	Mir684-1
chr11	112123096	112123350	Mir684-1
chr11	112403124	112403251	Mir684-1
chr11	112673764	112674226	BC006965:Mir684-1
chr11	112734942	112735315	Mir684-1
chr11	112795923	112796143	Mir684-1
chr11	113173507	113174096	2610035D17Rik:Mir684-1
chr11	113921325	113921510	Sdk2:Mir684-1
chr11	114380943	114381481	Mir466n:Mir684-1
chr11	114632759	114633026	Mir466n:Mir684-1
chr11	114838722	114839139	Mir684-1
chr11	115376421	115376688	Mir684-1
chr11	115658318	115658443	Grb2
chr11	115728303	115729102
chr11	116158678	116158918	Fbf1
chr11	117442301	117442848
chr11	117576388	117576880
chr11	118356586	118356877
chr11	118561831	118562088	Rbfox3
chr11	118596520	118596732	Rbfox3
chr11	118979977	118980542
chr11	119315837	119316707	Card14
chr11	119582957	119583502
chr11	119583556	119583821
chr11	119654299	119654652	Rptor
chr11	120042941	120043324	Aatk
chr11	120528180	120528411
chr11	121181508	121182119	Ogfod3
chr12	3109844	3110224
chr12	3222570	3222727
chr12	3320801	3321583
chr12	4046328	4046715
chr12	4276430	4276681	Ncoa1
chr12	4276726	4277021	Ncoa1
chr12	4466614	4468209	Ncoa1
chr12	5081663	5081938	Klhl29
chr12	5780329	5780634
chr12	7519987	7520474
chr12	7926175	7926371
chr12	8136906	8137199
chr12	8163858	8164351
chr12	8256265	8256528	1110057K04Rik
chr12	8308827	8309183
chr12	8343837	8344111	Hs1bp3
chr12	8489641	8490578
chr12	8490835	8491519
chr12	8934286	8934431	Laptm4a
chr12	9194011	9194379
chr12	9443429	9443808
chr12	9443938	9445176
chr12	9693507	9693806
chr12	9812823	9813109
chr12	10743724	10743970
chr12	10765121	10765451
chr12	10792193	10792438
chr12	10961366	10963135
chr12	10995849	10996247
chr12	11027997	11028123
chr12	12324395	12324631	Fam49a
chr12	12370548	12371219	Fam49a:4921511I17Rik
chr12	13620285	13621199
chr12	15250311	15250503
chr12	15709715	15709900
chr12	15903372	15903580
chr12	16304129	16304377
chr12	16555062	16555339	Lpin1
chr12	16636835	16637138
chr12	16747788	16747940	Greb1
chr12	16789427	16789637	Greb1
chr12	16800085	16800235	Greb1
chr12	16890102	16890227
chr12	17193767	17194161
chr12	17333995	17334174
chr12	17603317	17603501
chr12	18321153	18321401
chr12	21581651	21581931
chr12	21607001	21607306
chr12	23543220	23543751
chr12	24407812	24408073
chr12	24814383	24814713
chr12	25247439	25247888
chr12	25253914	25254098
chr12	25402488	25402748
chr12	25478780	25479178
chr12	26056370	26056949
chr12	26407000	26407176	Rnf144a
chr12	28047177	28047314
chr12	28238750	28239047
chr12	28284514	28284754
chr12	28294434	28294783
chr12	28338764	28339130
chr12	28536661	28537039	Dcdc2c
chr12	28554720	28555156	Allc
chr12	29164261	29164684
chr12	29503427	29503777
chr12	29663908	29664150	Myt1l
chr12	29819284	29819427	Myt1l
chr12	29934917	29935103
chr12	30076888	30077026	Tpo
chr12	30907222	30907550	Acp1
chr12	31134890	31135118
chr12	31782167	31782596	Cog5
chr12	31974190	31974778	Prkar2b
chr12	32131619	32131977
chr12	32495745	32496321
chr12	32999677	32999976
chr12	33540338	33540495
chr12	34073683	34073838	Hdac9
chr12	34898483	34898814	Hdac9
chr12	34987070	34987322	Prps1l1
chr12	35308862	35309192
chr12	35881717	35881938
chr12	36000042	36000339	Agr2
chr12	36060912	36061211
chr12	36178163	36178645	Ankmy2
chr12	36464394	36464850	Ispd
chr12	36827779	36828053
chr12	38003612	38003737	Dgkb
chr12	38711587	38711843
chr12	38759930	38760196
chr12	39231313	39231475
chr12	39583139	39583405
chr12	40170270	40170515
chr12	40465180	40465549	Dock4
chr12	40648408	40648972	Dock4
chr12	41515016	41515276	Immp2l
chr12	41765229	41765454	Immp2l
chr12	42417364	42417610
chr12	42867257	42867560
chr12	43507464	43507861
chr12	43802475	43802849
chr12	45337380	45337672
chr12	45736701	45736960
chr12	46125517	46125835
chr12	47168486	47168677
chr12	47326681	47326997
chr12	47596896	47597132
chr12	47628574	47628754
chr12	48811031	48811281
chr12	49485479	49485687
chr12	49687265	49687436
chr12	50813500	50813783
chr12	50884078	50884406
chr12	51037688	51037942
chr12	51287892	51288229
chr12	51750011	51750187	Hectd1
chr12	53284075	53284315	Npas3
chr12	53425063	53425365	Npas3
chr12	54483173	54483476
chr12	54590351	54590829
chr12	54811331	54811618
chr12	54863690	54863830	Cfl2
chr12	56055733	56056255
chr12	56403216	56403431
chr12	56556547	56556805
chr12	57785768	57785996
chr12	57981083	57981346
chr12	59193034	59193254
chr12	60375709	60376147
chr12	60627058	60627681
chr12	61048381	61048661
chr12	61186065	61186377
chr12	61520228	61520444	Gm20063
chr12	61681429	61681703	Lrfn5
chr12	61716455	61716569	Lrfn5
chr12	64909897	64910198
chr12	64935883	64936041
chr12	65026206	65026493
chr12	66556838	66556962	Mdga2
chr12	67037689	67038094	Mdga2
chr12	67059023	67059969	Mdga2
chr12	67291057	67291424
chr12	67386512	67386745
chr12	68543299	68543784
chr12	69044819	69045122
chr12	69509419	69510221
chr12	69608294	69608564	Sos2
chr12	70461027	70461315	Mir4660:Tmx1
chr12	70620237	70620498	Mir4660
chr12	70831916	70832273	Frmd6
chr12	71193540	71193911	2700049A03Rik
chr12	71392282	71392729
chr12	72009690	72010035
chr12	72115525	72115743	Ccdc175
chr12	72161875	72162214	Ccdc175
chr12	73011319	73011454
chr12	73027133	73027344
chr12	73114769	73114994
chr12	73130860	73131212	Mnat1
chr12	73357001	73357126
chr12	73426170	73426464
chr12	73501291	73501580
chr12	73618481	73618668	Prkch
chr12	73772164	73772471	Prkch
chr12	73793018	73793208
chr12	73803455	73803785
chr12	73829114	73829313
chr12	74252620	74253097	Syt16
chr12	74348140	74348340
chr12	74493378	74493718
chr12	74803859	74804538
chr12	74884072	74884594
chr12	75537635	75537836	Ppp2r5e
chr12	75928682	75929052	Syne2
chr12	75963189	75963404	Syne2
chr12	76179789	76180504
chr12	76233552	76233909	Tex21
chr12	76728655	76728904
chr12	76842371	76842514	Fntb
chr12	77320980	77321509	Fut8
chr12	77439038	77439632	Fut8
chr12	77612924	77613230
chr12	77873907	77874602
chr12	78615168	78615413	Gphn
chr12	78653803	78654195	Gphn
chr12	78708497	78708752	Fam71d
chr12	79594834	79595159	Rad51b
chr12	79677453	79678121	Rad51b
chr12	79938890	79939213
chr12	79955875	79956043
chr12	79963915	79964148
chr12	80153342	80153575
chr12	80441244	80441558
chr12	80625579	80625862
chr12	80732337	80732654
chr12	80977826	80978394
chr12	81269951	81270215	Slc8a3
chr12	81507235	81507542	Synj2bp
chr12	82163615	82164269
chr12	82281189	82282135	Sipa1l1
chr12	82282216	82283176	Sipa1l1
chr12	82883389	82883797	Rgs6
chr12	83097088	83097378	Rgs6
chr12	84060405	84060695	Acot3
chr12	84230429	84230677
chr12	84266299	84266600
chr12	84415528	84415928	Ccdc176
chr12	84873473	84873592	Ltbp2
chr12	85426043	85426241
chr12	85612038	85612441	Jdp2
chr12	85637901	85638152	Jdp2
chr12	85723093	85723368
chr12	85732896	85733425
chr12	86581606	86581895
chr12	86653273	86653508
chr12	87009731	87010227
chr12	87047019	87047183	Tmem63c
chr12	88146752	88147063
chr12	88369312	88369606	Adck1:3200001D21Rik
chr12	88382406	88383130	Adck1
chr12	89450169	89450589	Nrxn3
chr12	89710092	89710374	Nrxn3
chr12	90600095	90600480
chr12	90815856	90816132
chr12	90954772	90954916
chr12	91293020	91293598	Cep128
chr12	91316817	91317021	Cep128
chr12	91331011	91331780	Cep128
chr12	91502196	91502784	Tshr
chr12	91723150	91723463	Ston2
chr12	92080472	92080611
chr12	92148608	92148806
chr12	93194968	93195205
chr12	93283304	93283467
chr12	93576897	93577373
chr12	93739785	93740034
chr12	94793997	94794199
chr12	94891503	94891712
chr12	95203430	95203736
chr12	95256568	95257018
chr12	95385630	95385794
chr12	96438302	96438527
chr12	97125730	97125985
chr12	97280766	97281166
chr12	97404241	97404642
chr12	97414525	97414689
chr12	98744789	98745008
chr12	98913979	98914409
chr12	99181505	99181908
chr12	99645113	99645693
chr12	99705169	99705780
chr12	100734205	100734584
chr12	100818490	100819241	9030617O03Rik
chr12	102035976	102036572
chr12	102214736	102214976	Slc24a4
chr12	102352717	102352843	Rin3
chr12	102383885	102384284	Rin3
chr12	102465511	102465829
chr12	102892932	102893183
chr12	103539584	103539756	Ppp4r4
chr12	103946720	103946922	Serpina1e
chr12	104257360	104257707
chr12	104302160	104302378
chr12	104442336	104442829
chr12	104918293	104918650
chr12	105420286	105420590
chr12	105524671	105524986
chr12	106187820	106188318
chr12	106408583	106409006
chr12	106428504	106428967
chr12	106466804	106467011
chr12	106593596	106593822
chr12	106648225	106648465
chr12	106737409	106737719
chr12	107555905	107556598
chr12	107640229	107640425
chr12	107698119	107698408
chr12	107817949	107818190
chr12	107907364	107907671
chr12	108028822	108029660
chr12	108093007	108093316
chr12	108262554	108262833	Ccdc85c
chr12	108322706	108322944	Hhipl1
chr12	108358324	108358952	Cyp46a1
chr12	108409738	108409998	Eml1
chr12	108729357	108730200
chr12	108769231	108769562
chr12	108838581	108839173
chr12	108872761	108873306	Wars
chr12	109002273	109002698	Wdr25
chr12	109062438	109063141	Begain
chr12	109255512	109255929
chr12	109430919	109431211
chr12	110016062	110016558
chr12	110091266	110092056
chr12	110130099	110130269
chr12	110133511	110134304
chr12	110337906	110338133
chr12	110392182	110392507
chr12	110719557	110720051
chr12	111053996	111054268	Rcor1
chr12	111064512	111065043	Rcor1
chr12	111461027	111461237
chr12	111702754	111703164
chr12	112444843	112446027
chr12	112486419	112487016
chr12	112856155	112856526	Gpr132
chr12	113447929	113448220
chr12	113612871	113613011
chr12	113943388	113943610
chr12	114323483	114323688
chr12	114413567	114413789
chr12	115891901	115892134
chr12	116195699	116196054
chr12	116817551	116817713	Ptprn2
chr12	117440525	117440716
chr12	117464088	117464277
chr12	117482673	117482799
chr12	117588306	117588721	Rapgef5
chr12	117861330	117862321	Cdca7l
chr12	119867052	119867571
chr13	3261132	3261440
chr13	3851434	3851774
chr13	4374126	4374347
chr13	5629043	5629182
chr13	6194084	6194334
chr13	6249258	6249835
chr13	6252027	6252203
chr13	6868679	6869429
chr13	6887397	6887575
chr13	7468995	7469155
chr13	7608364	7608613
chr13	8193571	8193814
chr13	8266498	8266736	Adarb2
chr13	8743181	8743470	Adarb2
chr13	8754763	8755341	Adarb2
chr13	8957896	8958296	Idi2
chr13	10086019	10086246	Chrm3
chr13	10117649	10117857	Chrm3
chr13	10449800	10450315
chr13	10569862	10570055
chr13	10731429	10731639
chr13	11090224	11090533
chr13	11283683	11284156
chr13	11291722	11291899
chr13	11299840	11300098
chr13	11659119	11659375	Ryr2
chr13	11732118	11732245	Ryr2
chr13	11733185	11733981	Ryr2
chr13	11792426	11792643	Ryr2
chr13	12187219	12187532	Gm10336:Mtr
chr13	13658316	13658555	Lyst
chr13	13735279	13735535	Lyst
chr13	13816422	13816673	Gng4
chr13	13860483	13861149
chr13	14093862	14094156	Arid4b
chr13	14476944	14477295	Hecw1
chr13	14557433	14558035
chr13	14584952	14585459
chr13	14999522	14999800
chr13	15149101	15149349
chr13	15341705	15342004
chr13	15343297	15343609
chr13	15368110	15368222
chr13	15709134	15709487	Gli3
chr13	16552837	16553089
chr13	16571571	16571835
chr13	16820498	16820695
chr13	17557230	17557457	5033411D12Rik
chr13	18355582	18355908	Pou6f2
chr13	19824556	19824789	Gpr141
chr13	20003824	20004127
chr13	20145337	20145683	Elmo1
chr13	20236444	20236705	Elmo1
chr13	20250729	20250977	Elmo1
chr13	20308311	20308643	Elmo1
chr13	20477658	20478074	Elmo1
chr13	20767181	20767498
chr13	21659420	21659656	Olfr1361
chr13	22657218	22657491
chr13	22828404	22828601	Vmn1r210
chr13	23610770	23611503	Hist1h2be
chr13	23712802	23713200
chr13	23912098	23912418	Slc17a4
chr13	24361317	24361553	Cmah
chr13	25176327	25176428	Dcdc2a
chr13	25329826	25330053
chr13	25681686	25682128
chr13	25732175	25732607
chr13	25757945	25758208
chr13	25988165	25988293
chr13	26122104	26122264
chr13	26506516	26506844
chr13	26888779	26889101
chr13	27193766	27194080
chr13	27206024	27206247
chr13	28585225	28585538	2610307P16Rik
chr13	28846950	28847182	2610307P16Rik
chr13	28853295	28853548	2610307P16Rik
chr13	28925529	28925698
chr13	29178512	29178645
chr13	29294237	29294777
chr13	29578384	29578594	Cdkal1
chr13	30130151	30130348
chr13	30135003	30135236
chr13	30214505	30214870	Mboat1
chr13	30221039	30221229	Mboat1
chr13	30287202	30287457
chr13	31292058	31292287
chr13	32703205	32703505	Mylk4
chr13	33655322	33655518
chr13	34349655	34349914
chr13	34355191	34355515
chr13	34998337	34998615
chr13	35038178	35039204
chr13	35077129	35077393
chr13	35699667	35699990	Cdyl
chr13	36548844	36549130
chr13	37032820	37033037	F13a1
chr13	37412652	37412850	Ly86
chr13	37473828	37474074
chr13	38166431	38166727	Dsp
chr13	38785613	38786302
chr13	38837315	38837601
chr13	39007567	39007701
chr13	39163182	39163721
chr13	39199388	39199622
chr13	39475552	39475908
chr13	39817765	39817967
chr13	41588696	41589055
chr13	41852687	41852815
chr13	42003676	42004074
chr13	42023757	42024646
chr13	42350039	42350321
chr13	42379231	42379460
chr13	42436722	42436948
chr13	43585191	43585395
chr13	44021491	44021717
chr13	44500845	44501124
chr13	44782662	44782918	Jarid2
chr13	44835996	44836160	Jarid2
chr13	44869488	44870031	Jarid2
chr13	45275796	45276078
chr13	45401302	45401870	Mylip
chr13	45465156	45465286
chr13	45576930	45577082	Atxn1
chr13	45683292	45683745	Atxn1
chr13	45737434	45737747	Atxn1
chr13	45852621	45852883	Atxn1
chr13	46115183	46115497
chr13	46141634	46141974
chr13	46419521	46419761	Rbm24
chr13	46807048	46807165	Kif13a
chr13	46920437	46920852	Kif13a
chr13	47451025	47451179
chr13	47466561	47466895
chr13	47586764	47586879
chr13	47816265	47816612
chr13	48010956	48011205	4931429P17Rik
chr13	48086135	48086314	A330033J07Rik
chr13	48125010	48125546	A330033J07Rik
chr13	48233738	48234429	A330033J07Rik
chr13	48474092	48474469
chr13	48852457	48852689	Phf2
chr13	49030005	49030405
chr13	49637663	49637826	Cenpp
chr13	50239858	50240097
chr13	50962871	50963409
chr13	51315915	51316244
chr13	51587675	51587915
chr13	51903225	51903481
chr13	51910773	51911067
chr13	53059439	53060066
chr13	53269809	53270094	Ror2
chr13	53506065	53506378
chr13	53836157	53836427
chr13	53919124	53919338
chr13	54019609	54020644
chr13	54278449	54278611
chr13	54619518	54619828
chr13	54988129	54988457	Unc5a
chr13	55067878	55068310	Uimc1
chr13	55121113	55121271	Zfp346
chr13	55147717	55148127
chr13	55819296	55819918
chr13	56771060	56771372
chr13	57228277	57228511
chr13	57823055	57823393	Spock1
chr13	58130491	58130852
chr13	58736390	58736614
chr13	59252540	59253212
chr13	59309482	59309749
chr13	59431986	59432302
chr13	59967308	59967652
chr13	60102209	60102429	A530065N20Rik
chr13	60159760	60160799
chr13	60676491	60676701	Dapk1
chr13	62954975	62955317
chr13	63053137	63053427	2010111I01Rik
chr13	63063022	63063221	2010111I01Rik
chr13	63339111	63339406	Fancc
chr13	63364175	63364838	Fancc
chr13	63909527	63909881
chr13	64294551	64294847	Aaed1
chr13	64349923	64350204
chr13	64640798	64641044
chr13	64948725	64949071
chr13	65378501	65379226
chr13	65450585	65451250
chr13	65530349	65531226
chr13	65663020	65663907
chr13	65782350	65783228
chr13	65867537	65868169
chr13	66061554	66062386
chr13	66417371	66418126	2410141K09Rik
chr13	66713929	66714668
chr13	68667904	68668076	Adcy2
chr13	68957130	68957242	Adcy2
chr13	69004930	69005276
chr13	69575308	69575504	Srd5a1
chr13	69722511	69722852	Ube2ql1
chr13	69909109	69909637
chr13	70704221	70704500
chr13	70975670	70975869
chr13	71018220	71020812
chr13	72281710	72281882
chr13	73276807	73277056
chr13	73430529	73430781
chr13	73520596	73521174
chr13	73587220	73587447
chr13	74003647	74003816
chr13	74528435	74531153
chr13	74756110	74756479	Cast
chr13	74767679	74768378	Cast
chr13	74864892	74865591
chr13	74963059	74963365
chr13	75327047	75327223
chr13	75371696	75372125
chr13	75667637	75667784
chr13	75771351	75771475	Ell2
chr13	75896765	75897021	Rhobtb3
chr13	76226834	76227059
chr13	76232676	76232930
chr13	77006433	77006649	Mctp1
chr13	77304886	77305053	2210408I21Rik
chr13	77352003	77352208	2210408I21Rik
chr13	77438878	77439089	2210408I21Rik
chr13	79553039	79553283
chr13	80081490	80081710
chr13	81227916	81228281	Gpr98
chr13	81304989	81305284	Gpr98
chr13	81847424	81847680
chr13	82585641	82585820
chr13	82709493	82709860
chr13	82988806	82989158
chr13	83097185	83097604
chr13	83219875	83220121
chr13	83996020	83996279
chr13	84593312	84593641
chr13	85117415	85117610
chr13	85450377	85450673
chr13	85783570	85783717
chr13	85963971	85964268
chr13	86306060	86306172
chr13	86391423	86391624
chr13	86462627	86462947
chr13	86999836	87000126
chr13	87272611	87273188
chr13	87471116	87471294
chr13	87919575	87919888
chr13	88411495	88411761
chr13	89175654	89175852	Edil3
chr13	89550826	89551195	Hapln1
chr13	89623687	89624282
chr13	89750455	89750700
chr13	89926021	89926171	Xrcc4
chr13	90130100	90130477
chr13	90640264	90640488
chr13	91393258	91393555
chr13	91410426	91410637
chr13	91745234	91745419	Acot12
chr13	92642180	92643194	Serinc5
chr13	92977998	92978341
chr13	93276451	93277046
chr13	93320744	93320982	Homer1
chr13	93330292	93330601	Homer1
chr13	93392599	93392980	Homer1
chr13	93931221	93931495	Arsb
chr13	93941181	93941374	Arsb
chr13	94210709	94210963	Scamp1
chr13	94950614	94951397
chr13	95182275	95182560	Pde8b
chr13	95486330	95486770
chr13	95506729	95507219
chr13	95907232	95907382
chr13	95941134	95941576
chr13	96201914	96202211
chr13	96473270	96473863
chr13	97000662	97001019
chr13	97234215	97234493
chr13	97316726	97317100
chr13	97466824	97467019
chr13	97632505	97632764
chr13	97820736	97820995
chr13	98494936	98495685
chr13	98651966	98652212
chr13	99160648	99161055
chr13	99527259	99527562
chr13	99802704	99803368
chr13	99974796	99974909	Mccc2
chr13	100244911	100245105	Naip5
chr13	100433352	100433593	Naip1
chr13	100736961	100737754	Mrps36
chr13	100749634	100749924
chr13	100996550	100996937
chr13	101327182	101327516
chr13	101724501	101724797	Pik3r1
chr13	101883007	101883269
chr13	102052545	102053651
chr13	103275907	103276083	Mast4
chr13	103622736	103623051
chr13	103642807	103643002
chr13	103756100	103757178	Srek1
chr13	103910850	103911124	Erbb2ip
chr13	104222271	104222918	Ppwd1
chr13	105262863	105263397	Rnf180
chr13	105851772	105851973
chr13	106342600	106342798
chr13	106402329	106402617
chr13	107076163	107076815
chr13	107119329	107119835
chr13	108026755	108027041
chr13	108565247	108565510
chr13	108675969	108676243	Pde4d
chr13	108713708	108714061	Pde4d
chr13	108882269	108882572	Pde4d
chr13	108995449	108995655	Pde4d
chr13	109049018	109049365	Pde4d
chr13	109469536	109469891	Pde4d
chr13	109513970	109514425	Pde4d
chr13	109553597	109553875	Pde4d
chr13	110602958	110603148
chr13	110650334	110650575
chr13	110723712	110724108
chr13	110743953	110744650
chr13	110931346	110931700
chr13	111056374	111056814
chr13	111332191	111332419
chr13	111471700	111472040	Gpbp1
chr13	111529812	111530053
chr13	111793676	111794025	Map3k1
chr13	112121980	112122198
chr13	112170515	112171079
chr13	112179324	112179738
chr13	112208515	112208720
chr13	112242350	112242649
chr13	112513194	112513726
chr13	112578071	112578487	Il31ra
chr13	112824149	112824483	Ppap2a
chr13	113172089	113172228	Gzmk
chr13	114414244	114414536
chr13	114581853	114582181
chr13	115216802	115217070
chr13	115742182	115742441
chr13	115924060	115924393
chr13	116192867	116193104
chr13	116356960	116357097
chr13	116482781	116483156
chr13	117053414	117053620
chr13	117097763	117097982
chr13	117700942	117701352	Hcn1
chr13	117808611	117808746	Hcn1
chr13	117975590	117975885	Hcn1
chr13	118298080	118298265
chr13	118566232	118566450	1700003P14Rik
chr13	118957941	118958153
chr13	119014879	119015468
chr13	119107786	119108074
chr13	119172720	119172960
chr13	119269446	119269639
chr13	119427798	119428345	Paip1
chr13	119489259	119489738	3110070M22Rik:Gm7120
chr13	119595524	119596455	Gm7120
chr13	119596527	119597654	Gm7120
chr13	119597918	119599251	Gm7120
chr13	119599323	119601405	Gm7120
chr13	119601419	119603160	Gm7120
chr13	119802960	119803169
chr14	3306350	3307241	1700110I01Rik:D830030K20Rik:Gm5795
chr14	3544857	3546603	1700110I01Rik:D830030K20Rik:Gm10413:Gm10409:Gm5795:Gm3020:Gm10408
chr14	3922159	3923904
chr14	4546677	4547514	Gm3264
chr14	4623756	4624469	Gm3264
chr14	4968711	4969684
chr14	5268160	5268997	Gm3488:Gm3317
chr14	5620755	5621502	Gm3500:Gm3383
chr14	6636703	6637935
chr14	7373028	7374153
chr14	7806837	7807290
chr14	8006000	8006228	Abhd6
chr14	8359059	8360332	Oit1
chr14	8463569	8463867	4930452B06Rik
chr14	8546393	8546598	4930452B06Rik
chr14	9554644	9554898	Fhit
chr14	9566207	9566599	Fhit
chr14	10812628	10812867	Fhit
chr14	10973611	10973821	Fhit
chr14	10977079	10977466	Fhit
chr14	11046174	11049951	Fhit
chr14	11273905	11274221
chr14	11550759	11551155
chr14	11559386	11559836	Ptprg
chr14	12537536	12537777	Cadps
chr14	12746605	12747891	Cadps
chr14	12754971	12755186	Cadps
chr14	12890226	12890386
chr14	12920985	12921217
chr14	13062169	13062477
chr14	13230676	13231311	Gm5087
chr14	13289089	13289348	Synpr
chr14	13319514	13319865	Synpr
chr14	14673731	14674709
chr14	14688568	14688744
chr14	14743453	14743725	Slc4a7
chr14	14791892	14792704	Slc4a7
chr14	15886320	15886643
chr14	15886708	15887072
chr14	16286175	16286504	Ngly1
chr14	16845552	16846083
chr14	16865064	16865278
chr14	17573391	17573703
chr14	17790980	17791319	Thrb
chr14	19415593	19419718
chr14	19610049	19611142
chr14	19775809	19775985	Nid2
chr14	19885536	19885939	Gng2
chr14	20101465	20101882
chr14	20253600	20257055
chr14	20418878	20419198	Ttc18
chr14	20419210	20420635	Ttc18
chr14	21144145	21144316	Adk
chr14	22079880	22080841	1700112E06Rik
chr14	22396712	22396934	1700112E06Rik
chr14	22755231	22755534	1700112E06Rik
chr14	23859828	23860055	Kcnma1
chr14	24561028	24561210
chr14	25189545	25189750
chr14	25330354	25330906
chr14	25363586	25363967
chr14	25462413	25462670	Zmiz1
chr14	25467143	25467497	Zmiz1
chr14	25674881	25675569
chr14	25982351	25982764	Plac9b:Duxbl3:Tmem254a:Cphx1:Duxbl2:Cphx2:Tmem254c:Duxbl1:Tmem254b:Plac9a
[truncated: 5,775 more rows]

## Sheet: SZ_5hmC_peaks
CHR	START	STOP	GENE_ASSOCIATION
chr1	3193367	3193772
chr1	3230476	3230948	Xkr4
chr1	3389930	3390597	Xkr4
chr1	3439949	3440254	Xkr4
chr1	3452407	3452670	Xkr4
chr1	3488624	3489203	Xkr4
chr1	3566884	3567561	Xkr4
chr1	4170905	4171316
chr1	4256569	4258941
chr1	4450964	4451359
chr1	4461103	4461640
chr1	4480539	4481103
chr1	4527009	4527265
chr1	4958229	4959149	Rgs20
chr1	5142520	5143134	Atp6v1h
chr1	5312181	5312462
chr1	5327130	5328043
chr1	6000195	6000636
chr1	6176110	6176496
chr1	6235485	6235890	Rb1cc1
chr1	6504801	6505327	St18
chr1	6638331	6639031	St18
chr1	7039424	7039825
chr1	7310414	7310955
chr1	7322311	7322929
chr1	7820501	7821039
chr1	8092782	8093386
chr1	8352161	8352469
chr1	8353584	8353897
chr1	8762978	8763742	Sntg1
chr1	9328067	9328787
chr1	9591637	9591886	2610203C22Rik
chr1	9635220	9635929
chr1	9752457	9752888	1700034P13Rik
chr1	9756374	9756829	1700034P13Rik
chr1	9917461	9917703	Mcmdc2
chr1	9976167	9976587	Ppp1r42
chr1	9980089	9980617	Ppp1r42
chr1	10081218	10081493	Cspp1
chr1	10092086	10092558	Cspp1
chr1	10100267	10102154	Cspp1
chr1	10313250	10313649
chr1	10644252	10644568	Cpa6
chr1	11009466	11009719	Prex2
chr1	11016048	11016538	Prex2
chr1	11152757	11153113	Prex2
chr1	11236394	11236948	Prex2
chr1	11905347	11905921	A830018L16Rik
chr1	11940926	11941258	A830018L16Rik
chr1	12009673	12010067
chr1	12223741	12224154
chr1	12262517	12262786
chr1	12441627	12442138
chr1	12476051	12476553
chr1	12531121	12531603
chr1	12644629	12645014
chr1	12705986	12706459	Sulf1
chr1	12806693	12806949	Sulf1
chr1	12896440	12896891	Slco5a1
chr1	12921733	12922044	Slco5a1
chr1	13062480	13063022
chr1	13127667	13128062	Prdm14
chr1	13254935	13255366	Ncoa2
chr1	13537576	13538088
chr1	13796386	13796863
chr1	13858104	13858379
chr1	14000195	14000499
chr1	14187207	14187641	Eya1
chr1	14265695	14266664	Eya1
chr1	14643634	14644147
chr1	14819501	14819941
chr1	14825408	14825649
chr1	14928707	14929080
chr1	14949584	14949944
chr1	15227470	15227808
chr1	15276378	15277356
chr1	15281273	15281991
chr1	15344514	15344874	Kcnb2
chr1	15375612	15376296	Kcnb2
chr1	15399450	15399946	Kcnb2
chr1	15785393	15786226
chr1	16010092	16010691
chr1	16070379	16074978	4930444P10Rik
chr1	16079578	16079954	4930444P10Rik
chr1	16089642	16090330	4930444P10Rik
chr1	16254030	16254506	Stau2
chr1	16339200	16339650	Stau2
chr1	16342485	16343236	Stau2
chr1	16349021	16349342	Stau2
chr1	16462643	16463022	Stau2
chr1	16516192	16516659	Stau2
chr1	16519442	16519803	Stau2
chr1	16709663	16710531	Ly96
chr1	16750650	16751160
chr1	16982622	16982928
chr1	17502813	17503281
chr1	17515371	17515607
chr1	17545581	17546138
chr1	17653256	17653573
chr1	17713055	17713645
chr1	17913636	17913989
chr1	18114353	18114909	Crisp4
chr1	18164496	18164970
chr1	18333611	18334060
chr1	18360458	18360861
chr1	18403940	18404326
chr1	18436113	18436618
chr1	18480765	18481335
chr1	18534551	18534988
chr1	18555252	18555524
chr1	18601474	18601881
chr1	18794727	18795108
chr1	19066670	19066982
chr1	19147275	19147928	Tfap2d
chr1	19176177	19176493
chr1	19197558	19197981
chr1	19213528	19214006	Tfap2b
chr1	19233374	19233913	Tfap2b
chr1	19287972	19288297
chr1	19537326	19537650
chr1	19542098	19542362
chr1	19724832	19725237
chr1	19735606	19735894
chr1	19761114	19761379
chr1	19921053	19921476
chr1	19930611	19931165
chr1	20089486	20090135	Pkhd1
chr1	20146522	20146990	Pkhd1
chr1	20216977	20217486	Pkhd1
chr1	20236697	20237009	Pkhd1
chr1	20420321	20421023	Pkhd1
chr1	20526991	20527516	Pkhd1
chr1	20678334	20678831	Mir206
chr1	20847536	20848315
chr1	20956424	20956648	Efhc1
chr1	21087135	21087627
chr1	21127222	21127808
chr1	21243949	21244244	Gsta3
chr1	21269000	21269749
chr1	21299502	21299819
chr1	21508421	21508690	Kcnq5
chr1	21683221	21683485	Kcnq5
chr1	21884131	21884367	Kcnq5
chr1	21944293	21944742	Kcnq5
chr1	22303520	22303827	Rims1
chr1	22327337	22328075	Rims1
chr1	22427840	22428251	Rims1
chr1	22555718	22556059	Rims1
chr1	22632081	22632496	Rims1
chr1	22657404	22657702	Rims1
chr1	22884478	22884846
chr1	22908389	22909042
chr1	23021424	23021834
chr1	23030744	23031044
chr1	23121769	23122123
chr1	23165657	23166411
chr1	23220207	23220688
chr1	23359091	23359458
chr1	23530534	23531122
chr1	23600830	23601308
chr1	23640534	23641051
chr1	24453500	24453779	Col19a1
chr1	24570527	24570746	Col19a1
chr1	24611467	24616234
chr1	24876031	24876431
chr1	25104840	25105317	Bai3
chr1	25340858	25341300	Bai3
chr1	25376144	25376443	Bai3
chr1	25467245	25467773	Bai3
chr1	25480563	25480789	Bai3
chr1	25694056	25694272	Bai3
chr1	25735148	25735519	Bai3
chr1	26025819	26026304
chr1	26083417	26083899
chr1	26239252	26239613
chr1	26425857	26426122
chr1	26454225	26454935
chr1	26600109	26600552
chr1	26694239	26694564
chr1	26788857	26789154
chr1	26963828	26964141
chr1	27057346	27057673
chr1	27106820	27107378
chr1	27293186	27294151
chr1	27419142	27419374
chr1	27503162	27503765
chr1	27640168	27640531
chr1	27698069	27698468
chr1	27767604	27768244
chr1	28163342	28163652
chr1	28214911	28215298
chr1	28243271	28243677
chr1	28296636	28296867
chr1	28579118	28579867
chr1	28589605	28590043
chr1	28622517	28622968
chr1	28623008	28623458
chr1	28665952	28666316
chr1	28828037	28828371
chr1	28855241	28856484
chr1	28944959	28945205
chr1	29011383	29011730
chr1	29052211	29052475
chr1	29070609	29070954
chr1	29520179	29520547
chr1	29545239	29545679
chr1	29595425	29595741
chr1	29803865	29804255
chr1	29878454	29878987
chr1	30000370	30001039
chr1	30301950	30302459
chr1	30314204	30314529
chr1	30365453	30365838
chr1	30451550	30452173
chr1	30473453	30474007
chr1	30496652	30497042
chr1	30534158	30534489
chr1	30713694	30714288
chr1	30721199	30721627
chr1	31184472	31184786	Lgsn:4931428L18Rik
chr1	31256970	31257253
chr1	31514790	31515040
chr1	31670886	31671397
chr1	32443227	32443915	Khdrbs2
chr1	32445881	32446221	Khdrbs2
chr1	32798801	32799096
chr1	32802788	32803146
chr1	33009298	33010091
chr1	33040283	33040636
chr1	33083059	33083565
chr1	33428283	33428656
chr1	33486004	33486518	Prim2
chr1	34341483	34342142
chr1	34425549	34426062
chr1	34497381	34497926	Prss39
chr1	34543467	34544004	Cfc1
chr1	34733789	34734165
chr1	34860750	34861082	Plekhb2
chr1	35263668	35264171
chr1	35456330	35456826
chr1	35502994	35503583
chr1	35542677	35542979
chr1	35656580	35657016
chr1	35659960	35660375
chr1	35696711	35697361
chr1	35987691	35988080
chr1	36137434	36137727
chr1	36222765	36223098	Uggt1
chr1	36253333	36253649
chr1	36349501	36349725	Kansl3
chr1	36376456	36376771	Fer1l5
chr1	36395032	36395364	Fer1l5
chr1	36607268	36607752	Fam178b
chr1	36619257	36620412	Fam178b
chr1	36681210	36681534	Fam178b
chr1	36726475	36727352	4933424G06Rik
chr1	37118382	37118714
chr1	37257071	37257615	Cnga3
chr1	37417741	37418161	Coa5
chr1	37523620	37524396	Mgat4a
chr1	37552887	37553316
chr1	37567367	37567848
chr1	38042016	38042319	Eif5b
chr1	38149288	38149807
chr1	38168897	38169332
chr1	38296191	38296491	Aff3
chr1	38540724	38541231	Aff3
chr1	38653177	38654317	Aff3
chr1	38686764	38687117
chr1	38765350	38765673
chr1	38772397	38772679
chr1	39222621	39223187	Npas2
chr1	39354455	39354918	Npas2
chr1	39594439	39594844
chr1	39684557	39684959	Rfx8
chr1	39755601	39756991
chr1	40250858	40251279	Il1r1
chr1	40258298	40259038	Il1r1
chr1	40341802	40342267	Il1rl2
chr1	40353626	40353861	Il1rl2
chr1	40373981	40374448
chr1	40421034	40421464
chr1	40603642	40604044	Slc9a4
chr1	40688276	40688695	Slc9a2
chr1	40724605	40725272	Slc9a2
chr1	40817544	40817881	Tmem182
chr1	41017733	41017971
chr1	41080572	41080956
chr1	41323213	41323798
chr1	41365014	41365771
chr1	41380897	41381349
chr1	41436106	41436345
chr1	41656822	41657068
chr1	41697690	41697965
chr1	41812728	41813193
chr1	42021051	42021649
chr1	42038425	42038783
chr1	42239261	42239738
chr1	42264738	42265004
chr1	42369936	42370478
chr1	42607258	42607882
chr1	42610322	42610645
chr1	42632448	42633107
chr1	42818742	42819214
chr1	43185749	43186221
chr1	43232277	43232708
chr1	43390573	43391081
chr1	43419016	43419534
chr1	43432216	43432730
chr1	43797675	43797971	Uxs1
chr1	43883562	43884057
chr1	44044478	44045102
chr1	44133354	44133772	Bivm
chr1	44200939	44201628
chr1	44215168	44215442	Mettl21e
chr1	44456617	44456995
chr1	44460840	44461481
chr1	44471010	44471490
chr1	44511249	44511880
chr1	44518613	44519046
chr1	44548848	44549061
chr1	44567849	44568146	Gulp1
chr1	44950949	44951427
chr1	45009139	45009624
chr1	45147687	45148088
chr1	45705959	45706246
chr1	45836789	45837222
chr1	46089431	46090041	Dnah7b
chr1	46110394	46110753	Dnah7b
chr1	46196733	46197012	Dnah7b
chr1	46483160	46483556
chr1	46590399	46590823
chr1	46627863	46628278
chr1	46655576	46656009
chr1	46732252	46732722
chr1	47032556	47033049
chr1	47048754	47049266
chr1	47457559	47457890
chr1	48275564	48275825
chr1	48293879	48294319
chr1	48591475	48591730
chr1	48642078	48642517
chr1	48724091	48724647
chr1	49063931	49064341
chr1	49235290	49236113
chr1	49238575	49238890
chr1	49408001	49408392
chr1	49818257	49818497
chr1	50049430	50049879
chr1	50145490	50145969
chr1	50668861	50669225
chr1	50794915	50795415
chr1	50796161	50796410
chr1	51283170	51283586	9330175M20Rik
chr1	51508927	51509196
chr1	51675090	51675767
chr1	52011048	52011436	Stat4
chr1	52046315	52047140	Stat4
chr1	52225612	52225949	Gls
chr1	52687401	52687711	Mfsd6
chr1	52750741	52751177
chr1	53058788	53059052
chr1	53410909	53411194	Dnah7a
chr1	53412947	53413169	Dnah7a
chr1	53482012	53482296	Dnah7a
chr1	53818161	53818635	Hecw2
chr1	53841510	53842098	Hecw2
chr1	53851900	53852362	Hecw2
chr1	53916036	53916543	Hecw2
chr1	54086563	54087138	Hecw2
chr1	54224064	54224359
chr1	54357289	54357688	Ccdc150
chr1	54386951	54387214
chr1	54538265	54538747	Pgap1
chr1	54751641	54751971	Ankrd44
chr1	54816031	54816564	Ankrd44
chr1	54820625	54821800	Ankrd44
chr1	54963333	54963700
chr1	55125319	55125850
chr1	55134565	55135213	Mob4
chr1	55188677	55189487	Rftn2
chr1	55235493	55235924
chr1	55626330	55626778	Plcl1
chr1	55916773	55917073
chr1	56008321	56008882
chr1	56241332	56242071
chr1	56406172	56406738
chr1	56712821	56713161
chr1	56797499	56797864	Satb2
chr1	56801845	56802528	Satb2
chr1	57072084	57072624
chr1	57161676	57161930
chr1	57246880	57247218
chr1	57541841	57542877
chr1	57707088	57707551
chr1	57851422	57851963	Spats2l
chr1	58095024	58095558	Aox1
chr1	58111842	58112313	Aox3
chr1	58143828	58144404	Aox3
chr1	58148907	58149222	Aox3
chr1	58162347	58162658	Aox3
chr1	58670735	58671291	Als2cr12
chr1	58780384	58780843
chr1	58896609	58897047
chr1	59080572	59081518	Als2cr11
chr1	59121920	59122717	Mpp4
chr1	59304708	59305513	Cdk15
chr1	59400013	59401419
chr1	59510515	59510730
chr1	59675000	59675400
chr1	60040388	60040667	Ica1l
chr1	60100945	60101434	Carf
chr1	60363671	60363938	Cyp20a1
chr1	60668652	60668909
chr1	60719895	60720330
chr1	60953308	60953753
chr1	60963750	60964995
chr1	61251660	61252250
chr1	61347681	61348136
chr1	61543293	61543544
chr1	61551769	61552338
chr1	62071539	62071892	Pard3b
chr1	62308253	62308788	Pard3b
chr1	62352860	62353095	Pard3b
chr1	62472650	62473029	Pard3b
chr1	62583791	62584224	Pard3b
chr1	62601270	62601905	Pard3b
chr1	62743688	62743925	Nrp2
chr1	62991574	62991882
chr1	63043455	63043687
chr1	63379531	63380108
chr1	63576462	63576738	Adam23
chr1	63669008	63669411	Dytn
chr1	63687544	63687962	Dytn
chr1	63883869	63884156
chr1	63926310	63926793
chr1	64047347	64047813	Klf7
chr1	64133951	64134255
chr1	64188724	64189025
chr1	64268777	64269766
chr1	64370574	64371509
chr1	64416830	64417103
chr1	64586075	64586714	Creb1
chr1	64996733	64997415
chr1	65086761	65087085
chr1	65115422	65116609	D630023F18Rik
chr1	65243603	65243946	Pikfyve
chr1	65292053	65292303
chr1	65344497	65345014	Pth2r
chr1	65385024	65385623	Pth2r
chr1	65387659	65387979	Pth2r
chr1	65609373	65609828
chr1	65614444	65614779
chr1	65678174	65678767
chr1	65761904	65762261
chr1	65886072	65886666
chr1	65910333	65910900
chr1	66634317	66634779	Unc80
chr1	66663120	66663686	Unc80
chr1	67159406	67159840	Cps1
chr1	67167851	67168262	Cps1
chr1	67368127	67368390
chr1	67438729	67439188
chr1	67467482	67467848
chr1	67614073	67614395
chr1	67866515	67867112
chr1	68109606	68109963	Erbb4
chr1	68244278	68244622	Erbb4
chr1	68277814	68278280	Erbb4
chr1	68723066	68723388	Erbb4
chr1	68748013	68748600	Erbb4
chr1	68766214	68766735	Erbb4
chr1	68774535	68774859	Erbb4
chr1	69080063	69080546	Erbb4
chr1	69145678	69146479
chr1	69246760	69247115
chr1	69267115	69267351
chr1	69341584	69341994
chr1	69456474	69457135
chr1	69670553	69670911	Ikzf2
chr1	69715461	69715864
chr1	69732156	69732756
chr1	69984332	69985589	Spag16
chr1	70199520	70199799	Spag16
chr1	70201749	70201980	Spag16
chr1	70405788	70406071	Spag16
chr1	70832911	70833346	Vwc2l
chr1	70924571	70925192
chr1	71079167	71079520	Bard1
chr1	71171491	71171908
chr1	71341103	71341577	Abca12
chr1	71932553	71932958
chr1	71944159	71944579
chr1	71986775	71987121	4933417E11Rik
chr1	72142699	72143219
chr1	72148906	72149134
chr1	72463425	72463904	2004-03-01
chr1	72518625	72519054	2004-03-01
chr1	72528406	72528826	2004-03-01
chr1	72553076	72553631
chr1	72676894	72677307	Ankar
chr1	72721334	72721945
chr1	72726147	72726386
chr1	72771857	72772472
chr1	73090896	73091429
chr1	73454689	73455108
chr1	73465764	73466025
chr1	73485605	73485957
chr1	73500047	73500547
chr1	73565896	73566259
chr1	73587271	73587739
chr1	73677428	73677778	6030407O03Rik
chr1	73832498	73833706	6030407O03Rik
chr1	73853402	73853745	6030407O03Rik
chr1	73981022	73981584	Tns1
chr1	73994584	73995047	Tns1
chr1	74015364	74015614	Tns1
chr1	74071658	74071970	Tns1
chr1	74072107	74072327	Tns1
chr1	74118586	74119141	Tns1
chr1	74350243	74350568	Pnkd
chr1	74611845	74612358	Stk36
chr1	74779699	74780364	Wnt6
chr1	74792610	74792995	Wnt10a
chr1	74797056	74797565	Wnt10a
chr1	74839627	74839971
chr1	74888753	74889345	Cryba2
chr1	75004420	75005175	Nhej1
chr1	75256413	75257073	Ptprn
chr1	75460551	75462818	Asic4
chr1	75614976	75615467
chr1	75855747	75856594
chr1	75898238	75898574
chr1	76103420	76103799
chr1	76239816	76240047
chr1	76598549	76598793
chr1	76683937	76684343
chr1	76745169	76745435
chr1	77358723	77359047
chr1	77402027	77402293	Epha4
chr1	77424289	77424628	Epha4
chr1	77434309	77434726	Epha4
chr1	77536783	77537367
chr1	77609597	77609931
chr1	77802510	77802817
chr1	77960577	77960834
chr1	78031829	78032295
chr1	78231417	78231919
chr1	78351603	78351979	Sgpp2
chr1	78432696	78433057	Farsb
chr1	78599911	78600155
chr1	78638304	78639119
chr1	78646282	78646861
chr1	78718524	78719244
chr1	78858330	78858974
chr1	78991437	78992088
chr1	79207542	79207878
chr1	79309871	79310178
chr1	79463967	79464630
chr1	79835988	79836445	Serpine2
chr1	79946386	79946731
chr1	80032756	80033052
chr1	80165826	80166328
chr1	80211459	80211915	Fam124b
chr1	80686997	80687583	Dock10
chr1	80750655	80750888	Dock10
chr1	80774071	80774532
chr1	80782459	80782789
chr1	80824532	80824874
chr1	80945942	80946271
chr1	81037226	81037803
chr1	81320690	81321261
chr1	81369577	81369817
chr1	81375381	81375794
chr1	81561619	81562038
chr1	81578635	81579006
chr1	81928804	81929342
chr1	81966440	81966715
chr1	81974703	81975405
chr1	82016213	82016456
chr1	82074697	82075257
chr1	82112843	82113146
chr1	82134034	82134317
chr1	82273765	82274202	Irs1
chr1	82477186	82478196	Col4a4
chr1	82520289	82520637	Col4a4
chr1	82559677	82560100	Col4a4
chr1	82576708	82577202	Col4a4
chr1	82615991	82616285	Col4a3
chr1	82628828	82629106	Col4a3
chr1	82855353	82855683	Agfg1
chr1	83145060	83145312
chr1	83163237	83163691	Daw1
chr1	83170755	83171161	Daw1
chr1	83216238	83216456
chr1	83239883	83240190
chr1	83657283	83657533
chr1	83906014	83906425
chr1	84136801	84137116	Pid1
chr1	84193970	84194291	Pid1
chr1	84277667	84278456	Pid1
chr1	84434223	84434572	Dner
chr1	84435198	84435460	Dner
chr1	84482256	84482805	Dner
chr1	84496925	84497520	Dner
chr1	84610052	84610330	Dner
chr1	84620625	84621117	Dner
chr1	84865454	84866130	Fbxo36
chr1	84882620	84883093	Fbxo36
chr1	85061311	85062303
chr1	85333077	85334024
chr1	85667528	85668688	Sp100
chr1	85755590	85755862
chr1	85931970	85932220	4933407L21Rik
chr1	85943315	85943657	Gpr55
chr1	86004242	86004817
chr1	86339038	86339353
chr1	86392252	86392501
chr1	86830014	86830435	Dis3l2
chr1	86903237	86903706	Dis3l2
chr1	87434291	87434992	Gigyf2
chr1	87469594	87470295	3110079O15Rik
chr1	87565607	87565931	Ngef
chr1	87726591	87726960
chr1	88084464	88084817	Ugt1a10:Ugt1a9
chr1	88102026	88102259	Ugt1a10:Ugt1a6b:Ugt1a7c:Ugt1a9
chr1	88289772	88290062
chr1	88491325	88491578
chr1	88502386	88502738	Glrp1
chr1	88636821	88637223
chr1	88822282	88822951
chr1	89072732	89073291	Sh3bp4
chr1	89113216	89113540	Sh3bp4
chr1	89206267	89206787
chr1	89501528	89503701	Agap1
chr1	89534668	89535098	Agap1
chr1	90162005	90162461
chr1	90334432	90334721
chr1	90375449	90375977
chr1	90445337	90448936
chr1	90602809	90603140	Cops8
chr1	90734661	90735049
chr1	90913529	90914214	Mlph
chr1	90949697	90950393	Mlph
chr1	90959568	90960018	Rab17
chr1	91058934	91059421	Lrrfip1
chr1	91165635	91166070	Rbm44
chr1	91508938	91509412	Traf3ip1
chr1	91734109	91734659
chr1	91752385	91752856
chr1	91804630	91805132	Twist2
chr1	91821013	91821273	Twist2
chr1	91977290	91977667	Hdac4
chr1	92205342	92205685
chr1	92427137	92427806
chr1	92539510	92539921
chr1	92662604	92662902
chr1	92740893	92741312
chr1	93129543	93130276
chr1	93146758	93147141
chr1	93610271	93610898	Farp2
chr1	93643947	93645123
chr1	93734476	93734784	Thap4
chr1	93830258	93831279	D2hgdh
chr1	93944120	93945715
chr1	94046192	94046737	Pdcd1
chr1	94526719	94527078
chr1	94542324	94542633
chr1	94553581	94553963
chr1	94740518	94740823
chr1	94749895	94750361
chr1	94832260	94832726
chr1	94889357	94889904
chr1	95013730	95014164
chr1	95085693	95086193
chr1	95703104	95703479	4930598F16Rik
chr1	95712080	95712550	4930598F16Rik
chr1	95980018	95980461
chr1	96081539	96081833
chr1	96266769	96267017
chr1	96341910	96342351
chr1	96589841	96590210
chr1	96591726	96592224
chr1	96740112	96740630
chr1	97144203	97144580
chr1	97557897	97558304
chr1	97875718	97876018	Pam
chr1	97900241	97900679	Pam
chr1	97909452	97909689	Pam
chr1	98142524	98143178	1810006J02Rik
chr1	98150342	98150825
chr1	98246108	98246747
chr1	98514551	98514947
chr1	98652460	98652742
chr1	98926881	98927550
chr1	98986102	98986487
chr1	99014711	99015121
chr1	99028157	99028575
chr1	99032831	99033078
chr1	99306798	99307186
chr1	99314931	99315346
chr1	99341326	99342244
chr1	99523485	99523712
chr1	99547125	99547560
chr1	99566066	99566470
chr1	99630797	99631313
chr1	99689239	99689512
chr1	99735152	99735414
chr1	99873585	99874203	Cntnap5b
chr1	99971577	99971881	Cntnap5b
chr1	100109195	100109501	Cntnap5b
chr1	100161282	100161704	Cntnap5b
chr1	100219503	100219933	Cntnap5b
chr1	100421311	100421701	Cntnap5b
chr1	100447966	100448615	Cntnap5b
chr1	100450023	100450396	Cntnap5b
chr1	100738777	100739148
chr1	100907854	100908123
chr1	100939977	100940276
chr1	100967523	100967857
chr1	101133569	101134213
chr1	101434403	101434905
chr1	101918499	101918739
chr1	102030728	102031232
chr1	102108080	102108377
chr1	102231517	102232215
chr1	102484447	102484952
chr1	102647074	102647759
chr1	102652709	102653009
chr1	102703244	102703623
chr1	102766663	102767177
chr1	102867308	102867639
chr1	102890280	102890638
chr1	102895933	102896525
chr1	102942847	102943294
chr1	102969954	102970406
chr1	102985153	102985578
chr1	103049139	103049452
chr1	103377759	103378053
chr1	103658116	103658684
chr1	103723686	103724028
chr1	103961209	103961648
chr1	104169869	104170295
chr1	104264846	104265156
chr1	104482741	104483211
chr1	104534593	104534939
chr1	104626345	104626800
chr1	104669764	104670179
chr1	104674641	104674894
chr1	104787011	104787440	Cdh20
chr1	105080796	105081170
chr1	105311702	105312177	Rnf152
chr1	105316566	105317048	Rnf152
chr1	105383616	105384189
chr1	105634546	105634921	Pign
chr1	105691536	105691912	2310035C23Rik
chr1	105867421	105867914
chr1	105974283	105974721
chr1	106088873	106089254
chr1	106124576	106124964
chr1	106168705	106169038	Gm20753
chr1	106410381	106410837
chr1	107013622	107014096
chr1	107608175	107608546	Serpinb8
chr1	107739975	107740985
chr1	107744516	107745212
chr1	107748170	107748688
chr1	107774394	107774896
chr1	107915924	107916435	D830032E09Rik
chr1	108033072	108033343
chr1	108082646	108082970
chr1	108099799	108100331
chr1	108240806	108241565
chr1	108484019	108484354
chr1	109148449	109148751
chr1	109214152	109214588
chr1	109401746	109402358
chr1	109575997	109576580
chr1	109646719	109646948
chr1	109717201	109717572
chr1	109982229	109982504
chr1	110961027	110961262	Cdh19
chr1	111118606	111119084
chr1	111735291	111735575
chr1	112008166	112008705
chr1	112184186	112184459
chr1	112253159	112253612
chr1	112419124	112419353
chr1	112602137	112602491
chr1	112737366	112737618
chr1	112752344	112752941
chr1	112836603	112836853
chr1	112871481	112871878
chr1	113024301	113024984
chr1	113278418	113278685
chr1	113433362	113433695
chr1	113492343	113492626
chr1	113564628	113565036
chr1	113652693	113652978
chr1	113932067	113932588
chr1	114080956	114081404
chr1	114411628	114411996
chr1	114469783	114470195
chr1	114479810	114480150
chr1	114495760	114496217
chr1	114533167	114533709
chr1	114711425	114712011
chr1	114828270	114828969
chr1	115112187	115112406
chr1	115313080	115313357
chr1	115325975	115326361
chr1	115454188	115454537
chr1	115534461	115535000
chr1	115671499	115671793
chr1	115737433	115737709	Cntnap5a
chr1	115783074	115783453	Cntnap5a
chr1	115828274	115828549	Cntnap5a
chr1	115849000	115849445	Cntnap5a
chr1	115991172	115991526	Cntnap5a
chr1	116012642	116013012	Cntnap5a
chr1	116017821	116018138	Cntnap5a
chr1	116128191	116128624	Cntnap5a
chr1	116286865	116287133	Cntnap5a
chr1	116412244	116412575	Cntnap5a
chr1	116463015	116463410	Cntnap5a
chr1	116505094	116505413	Cntnap5a
chr1	116612411	116613135
chr1	116827835	116828284
chr1	117137561	117137921
chr1	118497090	118497630	Clasp1
chr1	118558733	118559376	Clasp1
chr1	118663378	118663723	Tfcp2l1
chr1	118665355	118665652	Tfcp2l1
chr1	118968481	118968925	Gli2
chr1	119060122	119060404
chr1	119142966	119143439
chr1	119175111	119175541
chr1	119182713	119183004
chr1	119185420	119185870
chr1	119303647	119304104
chr1	119311779	119312125
chr1	119368578	119368877
chr1	119684993	119685228	Ptpn4
chr1	119820355	119820980	Ptpn4
chr1	119883849	119884177
chr1	119896048	119896407
chr1	119956458	119957244	Gm101
chr1	120046825	120047454	Sctr
chr1	120052544	120053076	Sctr
chr1	120099587	120100175
chr1	120189637	120190211
chr1	120257723	120258267	Steap3
chr1	120283368	120283910
chr1	120459373	120459741
chr1	120564377	120565502
chr1	120582849	120583168
chr1	120629620	120630252
chr1	120826785	120827013
chr1	120888168	120888611
chr1	120992385	120992877
chr1	121135240	121135578
chr1	121149621	121150000
chr1	121286545	121287068
chr1	121369445	121369988
chr1	121529107	121529559	Htr5b
chr1	121791857	121792421
chr1	122019762	122020064
chr1	122098733	122099055
chr1	122193423	122193991
chr1	122194295	122194589
chr1	122220341	122220632
chr1	122242516	122242824
chr1	122260584	122260902
chr1	122374420	122374814
chr1	122406278	122406627
chr1	122407935	122408250
chr1	122525486	122525918
chr1	122578112	122578840
chr1	122859258	122859668
chr1	123031532	123031819
chr1	123061141	123061466
chr1	123113460	123113745
chr1	123244018	123244453
chr1	123260320	123260716
chr1	123318809	123319198
chr1	123339872	123340347	Dpp10
chr1	123467602	123467939	Dpp10
chr1	123471018	123471309	Dpp10
chr1	123539422	123539836	Dpp10
chr1	123561528	123561754	Dpp10
chr1	123618368	123618752	Dpp10
chr1	123673081	123673493	Dpp10
chr1	123764411	123764860	Dpp10
chr1	123764964	123765228	Dpp10
chr1	123947274	123947848	Dpp10
chr1	124016331	124016749	Dpp10
chr1	124037124	124037726	Dpp10
chr1	124120167	124120593
chr1	124207876	124208466
chr1	124218717	124218981
chr1	124288775	124289152
chr1	124330404	124330734
chr1	124336711	124337240
chr1	124417071	124417577
chr1	124484923	124485229
chr1	124701833	124702373
chr1	124733426	124733971
chr1	125013061	125013471
chr1	125018392	125018939
chr1	125041065	125041340
chr1	125126523	125126779
chr1	125372254	125372515
chr1	125476614	125477102
chr1	125597066	125597486
chr1	125614030	125614477
chr1	125687056	125687644	Gpr39
chr1	125833796	125834065	Gpr39
chr1	125958063	125958327	Nckap5
chr1	125998491	125998841	Nckap5
chr1	126078548	126079087	Nckap5
chr1	126177429	126177894	Nckap5
chr1	126180221	126180519	Nckap5
chr1	126240698	126240959	Nckap5
chr1	126275100	126276133	Nckap5
chr1	126319159	126319591	Nckap5
chr1	126358196	126358626	Nckap5
chr1	126374943	126375468	Nckap5
chr1	126422098	126422532	Nckap5
chr1	126466186	126466523	Nckap5
chr1	126500398	126500750	Nckap5
chr1	126542750	126543148	Nckap5
chr1	126553610	126553968	Nckap5
chr1	126607722	126608015	Nckap5
chr1	126630867	126631098	Nckap5
chr1	126716840	126717298	Nckap5
chr1	126778565	126779226	Nckap5
chr1	127021873	127022165
chr1	127024470	127024930
chr1	127115257	127115737
chr1	127122990	127123348
chr1	127503962	127504595	Tmem163
chr1	127519810	127520453	Tmem163
chr1	127610172	127610606	Tmem163
chr1	127674923	127675358	Tmem163
chr1	127696716	127697173
chr1	127799527	127800203	Ccnt2
chr1	127825482	127826064	Map3k19
chr1	127837513	127837756	Map3k19
chr1	127845825	127846123
chr1	127857576	127858055
chr1	128189702	128190243	R3hdm1
chr1	128448873	128449513
chr1	128495730	128495958
chr1	128507370	128508082
chr1	128546588	128546874
chr1	128552264	128552610
chr1	128582885	128583248
chr1	128596452	128596760
chr1	128620386	128621162
chr1	128709056	128709612
chr1	128964703	128965100
chr1	129208882	129209257
chr1	129217570	129217962
chr1	129281631	129281983	Thsd7b
chr1	129311113	129311892	Thsd7b
chr1	129354458	129355130	Thsd7b
chr1	129377593	129378072	Thsd7b
chr1	129500562	129500871	Thsd7b
chr1	129525065	129525404	Thsd7b
chr1	129537371	129537787	Thsd7b
chr1	129856487	129857098	Thsd7b
chr1	130217116	130217413	Thsd7b
chr1	130424091	130424439
chr1	130697131	130697719	Pfkfb2
chr1	130710177	130710530	Pfkfb2
chr1	130878707	130879033	Faim3
chr1	130909649	130910849	Il20
chr1	131034131	131034456
chr1	131281073	131281776
chr1	131563971	131564308
chr1	131694185	131694605	5430435G22Rik
chr1	131709857	131710644	5430435G22Rik
chr1	131725483	131725809
chr1	132040747	132041226	Mfsd4
chr1	132130935	132131977	Cdk18
chr1	132285658	132285968
chr1	132340560	132341109
chr1	132343831	132344363
chr1	132721577	132722451	Nfasc
chr1	132757039	132757504
chr1	132782536	132782763
chr1	133112675	133113070
chr1	133341258	133341612
chr1	133725619	133726144	Atp2b4
chr1	133893874	133894681
chr1	133925302	133926091
chr1	133976463	133976707
chr1	134022268	134022801
chr1	134067327	134067965
chr1	134114316	134114631	Chit1
chr1	134168458	134168705
chr1	134278630	134278990
chr1	134667675	134668299	Syt2
chr1	134848694	134849061	Ppp1r12b
chr1	134949235	134949635	Ppp1r12b
chr1	135051832	135052211	Lgr6
chr1	135602010	135602393
chr1	135657493	135658141
chr1	135678659	135679169
chr1	135726988	135727470
chr1	135741892	135742520	Csrp1
chr1	135789177	135789542
chr1	135825067	135825485	Lad1
chr1	135921206	135921775
chr1	135948449	135949034
chr1	135999356	135999813	Igfn1
chr1	136033451	136033794	Tmem9
chr1	136146602	136146940	Kif21b
chr1	136181005	136181279
chr1	136263017	136263304
chr1	136341755	136342211	Camsap2
chr1	136451639	136452051
chr1	136560784	136561271
chr1	136795023	136795258
chr1	136907514	136907955	Nr5a2
chr1	136936140	136936461	Nr5a2
chr1	136976209	136976524
chr1	136997345	136997814
chr1	137198326	137198782
chr1	137265182	137265672
chr1	137377726	137378187
chr1	137392441	137393264
chr1	137782522	137782816
chr1	138315035	138315490
chr1	138340350	138340845
chr1	138597841	138598272	Nek7
chr1	138613955	138614376	Nek7
chr1	138700545	138701157
chr1	138755647	138756068
chr1	138884268	138884681
chr1	139035030	139035481	Dennd1b
chr1	139149438	139150118	Dennd1b
chr1	139323758	139324243	Crb1
chr1	139355858	139356349	Crb1
chr1	139571320	139571776
chr1	140491030	140491441	Kcnt2
chr1	140939611	140939974
chr1	140978621	140979025
chr1	140996203	140996497
chr1	141166111	141166430
chr1	141322431	141322720
chr1	141326314	141326613
chr1	141724096	141724449
chr1	141793192	141793664
chr1	141843592	141843818
chr1	142746341	142746747
chr1	142944746	142945125
chr1	143119679	143119969
chr1	143147506	143147774
chr1	143563291	143563709
chr1	143871473	143872031
chr1	144033926	144034304
chr1	144190623	144191322
chr1	144201863	144202303
chr1	144523792	144524218
chr1	144918386	144918855
chr1	145295739	145296231
chr1	145792300	145792633
chr1	145952174	145952410
chr1	145980778	145981166
chr1	146265709	146266445
chr1	146791533	146791784	Brinp3
chr1	146796649	146796876	Brinp3
chr1	147001303	147001789
chr1	147163144	147163600
chr1	147232053	147232426
chr1	147293955	147294266
chr1	147491496	147492309
chr1	147578108	147578370
chr1	147677591	147677807
chr1	147704916	147705219
chr1	147769540	147769998
chr1	148573629	148573936
chr1	148799577	148799946
chr1	149231190	149231771
chr1	149303759	149304142
chr1	149322892	149323202
chr1	149485463	149486025
chr1	149523006	149523463
chr1	149702214	149702719
chr1	149776440	149776683
chr1	149930376	149930795	Pla2g4a
chr1	149961436	149961802	Pla2g4a
chr1	149974326	149974712
chr1	150454496	150456082	Prg4
chr1	150796275	150797215	Hmcn1
chr1	150845675	150845930	Hmcn1
chr1	150850866	150851216	Hmcn1
chr1	151447761	151448252	Trmt1l
chr1	151528358	151528832
chr1	151800169	151803034	Edem3
chr1	151877136	151877653
chr1	151897785	151898152	1700025G04Rik
chr1	152008224	152008659	1700025G04Rik
chr1	152149307	152149769
chr1	152365199	152365540
chr1	152724581	152724890
chr1	152879782	152880218	Smg7
chr1	153181967	153182465	Lamc2
chr1	153268554	153268874	Lamc1
chr1	153301684	153302213	Lamc1
chr1	153328183	153328416	Lamc1
chr1	153663922	153664361	Rgs8
chr1	153952272	153952787
chr1	154053220	154053603
chr1	154146699	154147028
chr1	154206909	154208621
chr1	154290645	154290954
chr1	154446895	154447492	Cacna1e
chr1	154489338	154489906	Cacna1e
chr1	154542035	154542482	Cacna1e
chr1	154585409	154585854	Cacna1e
chr1	154615515	154615842	Cacna1e
chr1	154754244	154754552
chr1	155075432	155075904
chr1	155358348	155358846	Xpr1
chr1	156095090	156095374	Fam163a
chr1	156468387	156468785	Soat1
chr1	156517521	156517853
chr1	157060638	157061103
chr1	157134677	157135095	Rasal2
chr1	157309176	157309672	Rasal2
chr1	157516494	157516778	Sec16b
chr1	157696594	157696991
chr1	157977219	157978317
chr1	158127802	158128114
chr1	158143699	158144158
chr1	158156132	158156558
chr1	158534414	158534825	Astn1
chr1	159039459	159039909
chr1	159196550	159196939
chr1	159707984	159708510	Tnr
chr1	159757281	159758220	Tnr
chr1	159792989	159793621	Tnr
chr1	159916483	159917007	Tnr
chr1	159955820	159956281
chr1	159957216	159957464
chr1	160002992	160003474
chr1	160103144	160103545	Tnn
chr1	160130091	160130419	Tnn
chr1	160140062	160140322	Tnn
chr1	160188362	160188682
chr1	160396445	160397298	Rabgap1l
chr1	160410077	160410680	Rabgap1l
chr1	160460898	160461189	Rabgap1l
chr1	160472351	160473419	Rabgap1l
chr1	160689952	160690294	Rabgap1l
chr1	160998138	160999150	Serpinc1
chr1	161223514	161223833
chr1	161369458	161369910
chr1	161461958	161462453
chr1	161637186	161637445
chr1	161747749	161747975
chr1	161998357	161998865	Dnm3
chr1	162248381	162248834	Dnm3
chr1	162280589	162280846	Dnm3
chr1	162296674	162296929	Dnm3
chr1	162334013	162334469	Dnm3
chr1	162360193	162360519	Dnm3
chr1	162387869	162388439	Dnm3
chr1	162457482	162457916	Dnm3
chr1	162467587	162468035	Dnm3
chr1	162663506	162664173
chr1	163423906	163424200
chr1	163616264	163616660
chr1	163631975	163632260
chr1	163655875	163656263
chr1	163974899	163975266	BC055324
chr1	164020456	164020819
chr1	164043921	164044707
chr1	164088965	164089884
chr1	164240680	164241219
chr1	164309826	164310108	Nme7
chr1	164447238	164447582	Atp1b1
chr1	164535131	164536491
chr1	164539310	164540547
chr1	164970979	164971362
chr1	165164655	165164989
chr1	165293957	165294182
chr1	165299047	165299415	Gpr161
chr1	165353120	165353753	Dcaf6
chr1	165375588	165376226	Dcaf6
chr1	165508304	165508600	Adcy10
chr1	165758794	165760088
chr1	165767195	165768525	Creg1
chr1	166339814	166340040
chr1	166493095	166494362	Gm4846
chr1	166640957	166641344	Gm4847
chr1	166653644	166654002
chr1	166931012	166931691
chr1	167047360	167047890	Fam78b
chr1	167076058	167076517	Fam78b
chr1	167215138	167215414
chr1	167600472	167600756	Rxrg
chr1	167629400	167629613	Rxrg
chr1	167685303	167685667
chr1	167763375	167763941	Lmx1a
chr1	167776585	167777005	Lmx1a
chr1	167850111	167850433
chr1	167893742	167894053
chr1	167894200	167894839
chr1	167905306	167905707
chr1	168034790	168035194
chr1	168044284	168044563
chr1	168602103	168602586
chr1	168713521	168713917
chr1	169154305	169155235
chr1	169234901	169235134
chr1	169295793	169296185
chr1	169374063	169374487
chr1	169550580	169550858
chr1	169563139	169563565
chr1	169721734	169721986
chr1	169762083	169762508
chr1	169906693	169907062
chr1	169925552	169926048
chr1	170037267	170037542	Ddr2
chr1	170046640	170046912	Ddr2
chr1	170271252	170271484
chr1	170381787	170382173	Nos1ap
chr1	170389989	170390579	Nos1ap
chr1	170476908	170477162	Nos1ap
chr1	170482065	170482334	Nos1ap
chr1	170625835	170626274
chr1	170636174	170636420
chr1	170694239	170694625
chr1	170736879	170737281	Atf6
chr1	170834302	170834569	Atf6
chr1	170987308	170987540
chr1	171070714	171071873
chr1	171180565	171181084	Pcp4l1
chr1	171458311	171458710	F11r
chr1	171973290	171973649
chr1	172025791	172026447	Vangl2
chr1	172041447	172041904
chr1	172047364	172047828
chr1	172060398	172060660
chr1	172306757	172307049
chr1	172308543	172308999
chr1	172528268	172528629	Ccdc19
chr1	172644554	172644986
chr1	172744776	172744992
chr1	172811638	172812007
chr1	173103023	173103346
chr1	173173437	173173943
chr1	173267645	173268045
chr1	173358307	173358632	Cadm3
chr1	173546631	173547083
chr1	173609300	173609721
chr1	173767408	173768193	Ifi204
chr1	174043109	174043342	Olfr433
chr1	174085427	174085923
chr1	174444854	174445172
chr1	174451573	174451985
chr1	174620231	174620719	Fmn2
chr1	174718456	174718788	Fmn2
chr1	174770764	174771306	Fmn2
chr1	174888157	174888626	Grem2
chr1	175074610	175074988	Rgs7
chr1	175091249	175091541	Rgs7
chr1	175271315	175271650	Rgs7
chr1	175298530	175298765	Rgs7
chr1	175637877	175638384	Kmo
chr1	175774275	175774752	Wdr64
chr1	176063550	176064016	Pld5
chr1	176945406	176945899	Sdccag8
chr1	176964460	176964931	Sdccag8
chr1	176974154	176974672	Sdccag8
chr1	177040344	177040997	Akt3
chr1	177224294	177224788	Akt3
chr1	177356888	177357353
chr1	177400553	177401020
chr1	177624518	177624805
chr1	177734622	177735076	1700016C15Rik
chr1	177760729	177761179
chr1	177851607	177852030
chr1	177978897	177979192
chr1	178110197	178110553
chr1	178262458	178263089
chr1	178374771	178375076
chr1	178443691	178444128	Efcab2
chr1	178524047	178524592
chr1	178539456	178540071	Kif26b
chr1	178548733	178549426	Kif26b
chr1	178783982	178784211	Kif26b
chr1	178786568	178787028	Kif26b
chr1	179000911	179001279	Smyd3
chr1	179015650	179015875	Smyd3
chr1	179257183	179257510	Smyd3
chr1	179285245	179285898	Smyd3
chr1	179552504	179552753	Cnst
chr1	179642539	179642988
chr1	179808966	179809484
chr1	180048025	180048678	Cdc42bpa
chr1	180253070	180253520	Psen2
chr1	180351075	180351544	Itpkb
chr1	180352412	180352899	Itpkb
chr1	180695938	180696234	Mixl1
chr1	180890949	180891380
chr1	180958189	180958488	Tmem63a
chr1	180959482	180959962	Tmem63a
chr1	181136466	181136937	Nvl
chr1	181249298	181249741
chr1	181532361	181533062
chr1	181676577	181677030
chr1	181682749	181684133
chr1	181729917	181730452
chr1	181730544	181731101
chr1	181876127	181876530
chr1	181902187	181902539
chr1	181959595	181959960	Enah
chr1	182326491	182326880	Fbxo28
chr1	182471973	182472303	Capn2
chr1	182629301	182630134	Capn8
chr1	182699043	182699618
chr1	182720581	182721035
chr1	182761809	182762224
chr1	182921855	182922318
chr1	182945313	182945637
chr1	182984479	182985527
chr1	183161623	183162625	Disp1
chr1	183214470	183214930	Disp1
chr1	183642733	183642980
chr1	183777590	183777946
chr1	183816936	183817148
chr1	184017102	184017398
chr1	184034515	184034938	Dusp10:1700056E22Rik
chr1	184186835	184187212
chr1	184339278	184339645
chr1	184397590	184397895
chr1	184493180	184493584
chr1	184505723	184506100
chr1	184668987	184669423
chr1	184671590	184671935
chr1	184673517	184673904
chr1	184747560	184747909
chr1	184888070	184888333
chr1	184992691	184992909	Mark1
chr1	185124045	185124281
chr1	185340567	185340935	Bpnt1
chr1	185491377	185491852
chr1	185521642	185522177
chr1	185648300	185648958	Mir297c
chr1	185775290	185775620	Mir297c
chr1	185788285	185788657	Mir297c
chr1	185791463	185791748	Mir297c
chr1	185860569	185860948	Mir297c
chr1	186033123	186033457
chr1	186076248	186076535
chr1	186113460	186113741	Lyplal1
chr1	186479757	186480165
chr1	186504098	186504413
chr1	186591521	186591976
chr1	186607292	186607819
chr1	186821103	186821774
chr1	186878717	186879302
chr1	186905554	186906073
chr1	187299887	187300135	Gpatch2
chr1	187338762	187339889	Gpatch2
chr1	187400550	187400869
chr1	187403643	187403997
chr1	187541218	187541566
chr1	187590908	187591494
chr1	187751806	187752486	Esrrg
chr1	187849108	187849346	Esrrg
chr1	187893363	187893924	Esrrg
chr1	187989626	187990058	Esrrg
chr1	188047905	188048298	Esrrg
chr1	188058702	188058966	Esrrg
chr1	188088231	188088651	Esrrg
chr1	188221060	188221476
chr1	188324086	188326418	Ush2a
chr1	188789932	188790326	Ush2a
chr1	189009626	189010138
chr1	189161309	189161769
chr1	189326651	189327053	Kcnk2
chr1	189420289	189420700
chr1	189511751	189512094
chr1	189537454	189538223
chr1	189724818	189725391
chr1	189751030	189751688	Ptpn14
chr1	189837514	189837807	Ptpn14
chr1	189891729	189892010	Smyd2
chr1	189943546	189944110
chr1	189950848	189951293
chr1	190000263	190000505
chr1	190101294	190101776
chr1	190299919	190304401
chr1	190308593	190309041
chr1	190554190	190554784
chr1	190610206	190610747
chr1	190719363	190719695
chr1	190884183	190884535	Rps6kc1
chr1	190916964	190917746
chr1	190947006	190947356	Vash2:Angel2
chr1	190956647	190957487	Vash2
chr1	191276415	191276681
chr1	191422835	191423256
chr1	191507579	191507917
chr1	191512981	191513416
chr1	191646639	191647274
chr1	191981099	191981620	Rd3
chr1	191994100	191994408
chr1	192229597	192231949	Kcnh1
chr1	192425037	192425338	Kcnh1
chr1	192453921	192454400	Kcnh1
chr1	192491138	192491483	Kcnh1
chr1	192665845	192666709	Hhat
chr1	192669621	192671481	Hhat
chr1	192715817	192716294	Hhat
chr1	192775080	192775519
chr1	192782438	192782815
chr1	192801687	192802023
chr1	192832085	192832569
chr1	193032496	193032986	Syt14
chr1	193227724	193228009	Hsd11b1
chr1	193496116	193496625
chr1	193497654	193498376
chr1	193552674	193553164
chr1	193757821	193758458
chr1	193802185	193802556
chr1	194181206	194181508
chr1	194272483	194272893
chr1	194294625	194295172
chr1	194301692	194302097
chr1	194671451	194671914	Plxna2
chr1	194749438	194750266	Plxna2
chr1	195088625	195089062	Cd46
chr1	195144144	195144555	Cr2
chr1	195233452	195233731
chr1	195279015	195279379
chr10	3270863	3271267
chr10	3339617	3339947
chr10	3409631	3410987	Ppp1r14c
chr10	3481874	3482332
chr10	3514859	3515281
chr10	3532062	3532614
chr10	3555523	3555905	Iyd
chr10	3926312	3926806	Plekhg1
chr10	3997137	3997509	Mthfd1l
chr10	4241096	4242162
chr10	4245026	4245979
chr10	4246077	4246638
chr10	4299402	4299693	Akap12
chr10	4299927	4300395	Akap12
chr10	4469170	4469416
chr10	4507084	4507547
chr10	4614171	4614664	Esr1
chr10	4617206	4617762	Esr1
chr10	4730085	4730707	Esr1
chr10	4803020	4803957	Esr1
chr10	4859210	4859692	Esr1
chr10	4885145	4885458	Esr1
chr10	4897949	4898384	Esr1
chr10	4923492	4923788	Esr1
chr10	5255588	5255892	Syne1
chr10	5355122	5355718	Syne1
chr10	5775880	5776568
chr10	5776755	5777017
chr10	5798849	5799215	Fbxo5
chr10	5834249	5834781	Rgs17
chr10	5898824	5899430	Rgs17
chr10	6063247	6063763
chr10	6362643	6363070
chr10	6479243	6480237
chr10	6630292	6631009
chr10	6767639	6767870
chr10	6825249	6825587	Oprm1
chr10	6967593	6967822	Ipcef1:Oprm1
chr10	6989700	6990330	Ipcef1:Oprm1
chr10	7168077	7168763	Cnksr3
chr10	7486416	7487198
chr10	7584541	7584987
chr10	7871908	7872240
chr10	8112216	8112943
chr10	8225580	8226029	Ust
chr10	8678128	8678803
chr10	8812252	8812708	Sash1
chr10	8829102	8829925	Sash1
chr10	8914787	8915351
chr10	9002030	9002600
chr10	9062573	9063136
chr10	9148003	9148495
chr10	9209558	9209886
chr10	9281249	9281690
chr10	9327792	9328098
chr10	9348964	9349304
chr10	9381952	9383022
chr10	9581208	9581722
chr10	9596929	9597541
chr10	9669937	9670319	Samd5
chr10	9795420	9795874	Stxbp5
chr10	9828098	9828507	Stxbp5
chr10	9872342	9872631	Stxbp5
chr10	10335147	10335625	Adgb
chr10	10627671	10628059
chr10	10640141	10640539
chr10	10906813	10907062	Grm1
chr10	10973494	10973812	Grm1
chr10	11013430	11013783	Grm1
chr10	11038593	11038967	Grm1
chr10	11079163	11079667	Grm1
chr10	11123486	11124347
chr10	11350532	11351096	Epm2a
chr10	11352574	11353496	Epm2a
chr10	11410649	11410970	Epm2a
chr10	11590349	11591061
chr10	11855322	11855778
chr10	11935047	11935310
chr10	12015996	12016947
chr10	12135605	12135930
chr10	12319239	12319702
chr10	12361957	12362383
chr10	12365336	12365980
chr10	12833692	12834061	Utrn
chr10	13024887	13025351
chr10	13086925	13087229
chr10	13231826	13232668	Phactr2
chr10	13371480	13371851	Phactr2
chr10	13401908	13402919	Phactr2
chr10	13416994	13417314	Phactr2
chr10	13499838	13500356	Fuca2
chr10	13501418	13501908	Fuca2
chr10	13951631	13951988
chr10	13999725	14000421	Hivep2
chr10	14105793	14106017	Hivep2
chr10	14119685	14120076	Hivep2
chr10	14355071	14355531
chr10	14898580	14898903
chr10	15137019	15137537
chr10	15214062	15214520
chr10	15433810	15434241
chr10	15750433	15750887
chr10	16118044	16118411
chr10	16160260	16160753
chr10	16396922	16397166
chr10	16747506	16747795
chr10	16801094	16801561
chr10	17116444	17116941
chr10	17383373	17384277
chr10	17396822	17397194
chr10	17400441	17400745
chr10	17465501	17465935
chr10	17573128	17573696
chr10	17586507	17586923
chr10	17670869	17671609
chr10	17780493	17780962
chr10	18373531	18373911
chr10	18439033	18439500	Nhsl1
chr10	18452666	18452954	Nhsl1
chr10	18652961	18653742	D10Bwg1379e
chr10	18682327	18682700	D10Bwg1379e
chr10	18709403	18710215	D10Bwg1379e
chr10	19191308	19191634	Gm20139
chr10	19211845	19212503
chr10	19516901	19517130
chr10	19647600	19648146
chr10	19661183	19661901
chr10	19714415	19714962	Il20ra
chr10	19761932	19762416
chr10	19949598	19950087	Map3k5
chr10	20004317	20004686	Map3k5
chr10	20357649	20358081	Mtfr2
chr10	20446958	20447295	Pde7b
chr10	20452752	20453020	Pde7b
chr10	20459689	20460058	Pde7b
chr10	20465439	20465802	Pde7b
chr10	20479027	20479387	Pde7b
chr10	20588943	20589486	Pde7b
chr10	20642924	20643365	Pde7b
chr10	20875182	20876031
chr10	20903702	20903984
chr10	20948169	20948558
chr10	21035716	21035991	Ahi1
chr10	21225763	21226040
chr10	21234508	21234816
chr10	21299474	21299796	Hbs1l
chr10	21588551	21588874
chr10	21863490	21863943
chr10	22330256	22330887	Raet1c:Raet1a:Raet1b
chr10	22484440	22484859
chr10	22564161	22564949
chr10	22635675	22635993
chr10	22767463	22768029
chr10	22814104	22814443
chr10	22836452	22836854
chr10	22853238	22853596
chr10	23144248	23144739	Eya4
chr10	23156423	23156792	Eya4
chr10	23249820	23250135	Eya4
chr10	23539906	23540292
chr10	23565310	23565832
chr10	23590353	23591596
chr10	23620951	23621841
chr10	23652847	23653407
chr10	23933433	23933897
chr10	23944154	23944441
chr10	24387522	24388060
chr10	24923930	24924406	Arg1
chr10	24940828	24941320
chr10	25097683	25098112
chr10	25180993	25181347	Akap7
chr10	25429937	25430260	Epb4.1l2
chr10	25473627	25476027	Epb4.1l2
chr10	25581153	25581485
chr10	25695036	25695509
chr10	26073396	26073698	Tmem200a
chr10	26374703	26375017	L3mbtl3
chr10	26398092	26398990
chr10	26524475	26525099
chr10	26705210	26705484
chr10	26871739	26872012	Arhgap18
chr10	26889877	26890492	Arhgap18
chr10	26894322	26894966	Arhgap18
chr10	26900895	26901118	Arhgap18
chr10	27424319	27424594	Lama2
chr10	27478314	27478726	Lama2
chr10	27834655	27834985
chr10	28094439	28094865	Ptprk
chr10	28288236	28288528	Ptprk
chr10	28619267	28619566
chr10	28642741	28643007
chr10	28688339	28688922	Themis
chr10	28757259	28757742	Themis
chr10	29144896	29145269	Soga3
chr10	29561799	29562340
chr10	29701640	29701939
chr10	29970825	29971284
chr10	30022899	30023206
chr10	30266107	30266505
chr10	30409403	30409822
chr10	30506448	30507025
chr10	31062096	31062438
chr10	31353419	31353896	Tpd52l1
chr10	31389597	31389870	Tpd52l1
chr10	31910284	31910661	Nkain2
chr10	31935593	31936150	Nkain2
chr10	32053193	32053722	Nkain2
chr10	32345853	32346234	Nkain2
chr10	32378531	32378892	Nkain2
chr10	32423491	32423947	Nkain2
chr10	32754578	32754944	Nkain2
chr10	32816538	32816783	Nkain2
chr10	33018401	33018965
chr10	33207205	33207594	Trdn
chr10	33939589	33939890	Zufsp
chr10	34218012	34218327
chr10	34270706	34271150
chr10	34273769	34274159
chr10	34353770	34354945	Nt5dc1
chr10	34736355	34737151
chr10	34763600	34763998
chr10	34870183	34870568
chr10	34917469	34918037
chr10	34949036	34949529
chr10	34996816	34997356
chr10	35187678	35188010
chr10	35259986	35260267
chr10	35730068	35730555
chr10	35878803	35879187
chr10	35908591	35909280
chr10	35946177	35946514
chr10	36172213	36172548
chr10	36216832	36217117
chr10	36246483	36246966
chr10	36293457	36293833
chr10	36326513	36326829
chr10	36479147	36479929
chr10	36626508	36626826	Hs3st5
chr10	36801481	36801931	Hs3st5
chr10	36902757	36903058
chr10	36917802	36918313
chr10	36968614	36968928
chr10	37084182	37084527
chr10	37239856	37240188
chr10	37263512	37263892
chr10	37409254	37409702
chr10	37490874	37491380
chr10	37535654	37535916
chr10	37739999	37740343
chr10	37820315	37820864
chr10	37821719	37822323
chr10	37889186	37889465
chr10	37978074	37978314
chr10	38137027	38137465
chr10	38149639	38150271
chr10	38487028	38487272
chr10	39070981	39071330	Lama4
chr10	39315656	39316035
chr10	39351494	39351851
chr10	39665460	39666242	E130307A14Rik
chr10	40018747	40019024	AI317395
chr10	40075348	40075815	Slc16a10
chr10	40098376	40098638	Slc16a10
chr10	40289914	40290332	Amd2:Amd1
chr10	40362582	40362954	Cdk19
chr10	40452459	40453420	Cdk19
chr10	40643537	40643858	Ddo
chr10	40645886	40647271	Ddo
chr10	40794167	40794478	Mettl24
chr10	40832408	40832770	Cdc40
chr10	40839352	40839887	Cdc40
chr10	41122215	41122620
chr10	41191813	41195364	Fig4
chr10	41230990	41231327	Fig4
chr10	41418972	41419478
chr10	41505226	41505815	Ppil6
chr10	41507702	41508204	Ppil6
chr10	41563819	41564094	Ccdc162
chr10	41568493	41568796	Ccdc162:5730435O14Rik
chr10	41646692	41646926
chr10	41889144	41889528	Sesn1
chr10	42084955	42085472
chr10	42344811	42345296	Lace1
chr10	42439117	42439554	Lace1
chr10	42609894	42610222
chr10	42998105	42999134
chr10	43059916	43060477	Sobp
chr10	43079340	43079976	Sobp
chr10	43186036	43186349
chr10	43450047	43450979	Pdss2
chr10	43562463	43563063
chr10	43728385	43728858
chr10	43754018	43754743	1700027J07Rik
chr10	44014435	44015184
chr10	44142475	44143038
chr10	44403010	44403287
chr10	44424315	44425061
chr10	44801642	44802247
chr10	44920015	44920752
chr10	45007698	45008357
chr10	45179011	45179755
chr10	45338640	45338981	Bves
chr10	45395414	45396442	Lin28b
chr10	45624818	45628369	Hace1
chr10	45774747	45775019
chr10	45845848	45846224	D030045P18Rik
chr10	45888219	45888509
chr10	45892049	45892424
chr10	45905263	45906043
chr10	46348943	46349321
chr10	46572478	46572841
chr10	46845181	46845497
chr10	47463877	47464174
chr10	48947398	48948132
chr10	49362511	49362775	Grik2
chr10	49633235	49633588	Grik2
chr10	50065783	50066121
chr10	50410370	50410717
chr10	50970178	50970465	Sim1
chr10	51504263	51504583
chr10	51680029	51680315	Rfx6
chr10	51836865	51837157
chr10	52019243	52019652
chr10	52144368	52144825	Ros1
chr10	52285040	52285480	Dcbld1
chr10	52369083	52370039	Gopc
chr10	52390108	52390397
chr10	52470700	52470964
chr10	52824442	52824927	Slc35f1
chr10	52892580	52892948	Slc35f1
chr10	53004147	53004584	Slc35f1
chr10	53189464	53189702
chr10	53255549	53256108
chr10	53653570	53654038	Fam184a
chr10	53673236	53673715	Fam184a
chr10	53707993	53708301	Fam184a
chr10	54044689	54045311	Man1a
chr10	54054918	54055337	Man1a
chr10	54081389	54081666	Gm16998
chr10	54082721	54083186
chr10	54108108	54108528
chr10	54128019	54128270
chr10	54377228	54377591
chr10	54623345	54623781
chr10	54624774	54625068
chr10	54654631	54655057
chr10	54940010	54940418
chr10	54990326	54990675
chr10	55129005	55129505
chr10	55386927	55387757
chr10	55400947	55401340
chr10	55488591	55489136
chr10	55793002	55793316
chr10	55823684	55824074
chr10	55985804	55986351
chr10	56225575	56225904	Tbc1d32
chr10	56718108	56718385
chr10	57037020	57037440
chr10	57048462	57048801
chr10	57261778	57262416
chr10	57309166	57309424
chr10	57348605	57348886
chr10	57544840	57545634
chr10	57565670	57566208
chr10	58220769	58222739
chr10	58233018	58234281	Gm4981:Dux
chr10	58376261	58376682	Lims1
chr10	58507616	58507862	Ccdc138
chr10	58521258	58521799	Ccdc138
chr10	58563742	58564257	Ccdc138
chr10	58574675	58575033	Ccdc138
chr10	58584176	58584989
chr10	58588827	58589354
chr10	58952610	58953100	Sh3rf3
chr10	59134894	59135380	Sh3rf3
chr10	59243107	59243716
chr10	59442135	59442555	Oit3
chr10	59478133	59478520	Mcu
chr10	59486225	59486752	Mcu
chr10	59498858	59499475	Mcu
chr10	59570264	59570580	Mcu
chr10	59845662	59846109	Micu1
chr10	60086390	60086879	Ascc1
chr10	60111873	60112605	Spock2
chr10	60306851	60307525	Cdh23
chr10	60401750	60402223	Cdh23:Gm17455
chr10	60476764	60477400	Cdh23
chr10	60494798	60495128	Cdh23
chr10	60499014	60499550	Cdh23
chr10	60514883	60515242	Cdh23
chr10	60806931	60807273	Unc5b
chr10	60873847	60874179
chr10	61038702	61039094	Gm20611
chr10	61083563	61084506
chr10	61125080	61125407	Sgpl1
chr10	61333721	61334360	Pald1
chr10	61592860	61593570
chr10	61595684	61596171	Npffr1
chr10	61718302	61718827	Aifm2
chr10	61777889	61778366	H2afy2
chr10	62045180	62045472
chr10	62054241	62054649
chr10	62072625	62073265
chr10	62172546	62172973
chr10	62174224	62174621
chr10	62206417	62207410	Tspan15
chr10	62223542	62224246	Tspan15
chr10	62258391	62258701	Tacr2
chr10	62310467	62310751	Hk1
chr10	62384323	62385186	Hkdc1
chr10	62970045	62970303	Dna2
chr10	63059210	63059454	Pbld2
chr10	63146316	63146744	Mypn
chr10	63379753	63380277
chr10	63506635	63506996	Ctnna3
chr10	63507271	63507668	Ctnna3
chr10	63578265	63578735	Ctnna3
chr10	63588368	63588874	Ctnna3
chr10	63592854	63593684	Ctnna3
chr10	63903183	63903656	Ctnna3
chr10	63920799	63921216	Ctnna3
chr10	63986269	63986592	Ctnna3:Lrrtm3
chr10	64007701	64008228	Ctnna3:Lrrtm3
chr10	64223778	64224178	Ctnna3
chr10	64713937	64714443	Ctnna3
chr10	64726627	64726958	Ctnna3
chr10	64814187	64814591	Ctnna3
chr10	64936665	64936957	Ctnna3
chr10	65035514	65035828
chr10	65109930	65110412
chr10	65123707	65124571
chr10	65213760	65214204
chr10	65419501	65419918
chr10	65446994	65447784
chr10	65517889	65518469
chr10	65651591	65652152
chr10	66034778	66035262
chr10	66043813	66044105
chr10	66068994	66069254
chr10	66304003	66304274
chr10	66490308	66490831
chr10	66500580	66501027
chr10	66829546	66830324
chr10	66861931	66862168
chr10	66866758	66867047
chr10	66887889	66888284
chr10	66966112	66966905
chr10	67263493	67264171
chr10	67493321	67493617
chr10	67757299	67757797
chr10	67795129	67795488
chr10	67942759	67943350
chr10	67966693	67967227
chr10	68224732	68225881	Arid5b
chr10	68287267	68287628
chr10	68335939	68336325
chr10	68375156	68376317
chr10	68404578	68404938
chr10	68557253	68557672
chr10	68559288	68559797
chr10	68583876	68584162
chr10	68845852	68846364
chr10	68865277	68865726
chr10	68954015	68954440
chr10	69081036	69081321
chr10	69082272	69082626
chr10	69176825	69177288
chr10	69206470	69206980
chr10	69252900	69253206	Rhobtb1
chr10	69419450	69419777
chr10	69559868	69560372	Ank3
chr10	69669886	69670469	Ank3
chr10	69877105	69877816	Ank3
chr10	69948009	69948355	Ank3
chr10	69949290	69949651	Ank3
chr10	70116671	70117469	Ccdc6
chr10	70388154	70388416
chr10	70425991	70426362
chr10	70717549	70718094
chr10	70769114	70770064
chr10	70896933	70897545
chr10	71161208	71161653
chr10	71172032	71172503	C730027H18Rik
chr10	71217549	71217916
chr10	71311523	71311972
chr10	71462413	71462930
chr10	71523069	71523646
chr10	71658089	71658674
chr10	71923972	71924617
chr10	71961889	71962211
chr10	72086914	72087258
chr10	72293104	72293737
chr10	72297105	72297440
chr10	72389558	72390035
chr10	72484906	72485333
chr10	72752100	72752374
chr10	72760971	72761349
chr10	72849495	72850447
chr10	72898539	72898873
chr10	73092356	73092801
chr10	73408264	73408556
chr10	73419886	73420369
chr10	73458298	73458774
chr10	73510312	73510682
chr10	73606460	73606944
chr10	73825041	73825363	Pcdh15
chr10	73869130	73869392	Pcdh15
chr10	74208328	74208709	Pcdh15
chr10	74231597	74232082	Pcdh15
chr10	74306809	74307164	Pcdh15
chr10	74831897	74832332
chr10	75382007	75382507
chr10	75404685	75405108
chr10	75473646	75474156
chr10	75943547	75943902
chr10	75984462	75985139	Gm5134
chr10	76094117	76094584	Slc5a4b
chr10	76124504	76124934
chr10	76150329	76150548	Slc5a4a
chr10	76191703	76192334
chr10	76306156	76306627	Dip2a
chr10	76310317	76312837	Dip2a
chr10	76332623	76332889	Dip2a
chr10	76333308	76333664	Dip2a
chr10	76334474	76334986	Dip2a
chr10	76687783	76688246
chr10	76867870	76868284	Pcbp3
chr10	76973292	76973636
chr10	77196297	77196866
chr10	77219207	77219509
chr10	77303709	77304190	Adarb1
chr10	77348403	77348849	Adarb1
chr10	77499894	77500117	Fam207a
chr10	77996126	77996390	Pfkl
chr10	78064376	78064827	Dnmt3l
chr10	78249916	78250349
chr10	78328817	78329112	Agpat3
chr10	78619601	78620082
chr10	78667683	78667964
chr10	78784083	78784491	Slc1a6
chr10	78834161	78834456
chr10	79022513	79023227
chr10	79489718	79490017	Vmn2r83
chr10	79524980	79525374
chr10	79590962	79591229
chr10	79640920	79642387	Odf3l2
chr10	79841512	79841819	Bc1
chr10	79845272	79845904	Bc1
chr10	79910344	79910587	Bc1:R3hdm4
chr10	80088185	80089029	Sbno2:Bc1
chr10	80106930	80107460	Bc1
chr10	80287126	80287479	Bc1:Dazap1
chr10	80361465	80362698	Bc1:Plk5
chr10	80363261	80363702	Bc1:Plk5
chr10	80368036	80368663	Bc1
chr10	80813887	80814389	Jsrp1
chr10	81444350	81444898
chr10	81479291	81480096	Celf5
[truncated: 18,875 more rows]

## Sheet: SZ_5mC_peaks
CHR	START	STOP	GENE_ASSOCIATION
chr1	3031298	3031775
chr1	3111530	3112005
chr1	3190611	3191048
chr1	3192723	3193208
chr1	3194093	3194454
chr1	3230415	3230950	Xkr4
chr1	3242762	3243257	Xkr4
chr1	3268668	3268963	Xkr4
chr1	3298842	3299210	Xkr4
chr1	3303106	3303543	Xkr4
chr1	3338599	3339209	Xkr4
chr1	3361197	3361486	Xkr4
chr1	3390085	3390518	Xkr4
chr1	3439977	3440319	Xkr4
chr1	3452436	3452659	Xkr4
chr1	3460408	3460857	Xkr4
chr1	3571238	3571466	Xkr4
chr1	3585521	3585854	Xkr4
chr1	3804988	3805271
chr1	3827539	3827974
chr1	3829275	3829791
chr1	3851653	3852227
chr1	3869220	3869526
chr1	3987139	3988306
chr1	3997622	3998207
chr1	4000278	4000639
chr1	4039248	4039625
chr1	4070265	4070557
chr1	4170884	4171250
chr1	4187656	4188012
chr1	4250693	4251088
chr1	4256444	4259016
chr1	4404550	4404984	Rp1
chr1	4451092	4451445
chr1	4461109	4461654
chr1	4480538	4481099
chr1	4527000	4527273
chr1	4528679	4528867
chr1	4556828	4557349
chr1	4566952	4567738
chr1	4632632	4633234
chr1	4664068	4664841
chr1	4680278	4680879
chr1	4721897	4722206
chr1	4733828	4734434
chr1	4757146	4757630
chr1	4893852	4894255	Tcea1
chr1	4909617	4910007	Rgs20
chr1	4941748	4942027	Rgs20
chr1	5040224	5041166	Rgs20
chr1	5060881	5061386	Rgs20
chr1	5061532	5062370	Rgs20
chr1	5071924	5073009
chr1	5102709	5103063	Atp6v1h
chr1	5109298	5114577	Atp6v1h
chr1	5142610	5143072	Atp6v1h
chr1	5222467	5222864
chr1	5312180	5312424
chr1	5327275	5327994
chr1	5367933	5368637
chr1	5457013	5457297
chr1	5513378	5513756
chr1	5548735	5549173
chr1	5555058	5555664
chr1	5564313	5565124
chr1	5566865	5567864
chr1	5579620	5579862
chr1	5593598	5593932	Oprk1
chr1	5676974	5677465
chr1	5746692	5747449
chr1	5748841	5749374
chr1	5810785	5811408
chr1	5827895	5828339
chr1	5844456	5844735
chr1	5850397	5851051
chr1	5907682	5907883
chr1	5994069	5994272
chr1	6000145	6000698
chr1	6012714	6013211
chr1	6067955	6068759
chr1	6123153	6123665
chr1	6127842	6128336
chr1	6150663	6151158
chr1	6168046	6168864
chr1	6172402	6173028
chr1	6176103	6176559
chr1	6210341	6210580
chr1	6216957	6217379	Rb1cc1
chr1	6235448	6235907	Rb1cc1
chr1	6336308	6336783
chr1	6404883	6405390
chr1	6430216	6430696
chr1	6436995	6437692
chr1	6503070	6503664	St18
chr1	6504826	6505297	St18
chr1	6533624	6534262	St18
chr1	6629097	6629308	St18
chr1	6638548	6638965	St18
chr1	6645203	6645763	St18
chr1	6646190	6646754	St18
chr1	6690596	6691743	St18
chr1	6693284	6693989	St18
chr1	6723411	6723700	St18
chr1	6877462	6877746
chr1	6912130	6912551
chr1	6988590	6989204
chr1	7018461	7018754
chr1	7039421	7039741
chr1	7081098	7081581
chr1	7118732	7119252	Pcmtd1
chr1	7235262	7235860
chr1	7284126	7284596
chr1	7310510	7310867
chr1	7322407	7322925
chr1	7405833	7406191
chr1	7425173	7425455
chr1	7476807	7477271
chr1	7492087	7492349
chr1	7608147	7608871
chr1	7611809	7612826
chr1	7615700	7616214
chr1	7819314	7820107
chr1	7820490	7820951
chr1	7867367	7867931
chr1	7993882	7994280
chr1	8007322	8007746
chr1	8027822	8028762
chr1	8028898	8029888
chr1	8030023	8030555
chr1	8046531	8047229
chr1	8091017	8091327
chr1	8092865	8093301
chr1	8156428	8156642
chr1	8178283	8178762
chr1	8190252	8191180
chr1	8210699	8211310
chr1	8250461	8250902
chr1	8352161	8352386
chr1	8353456	8353917
chr1	8410625	8411364	Sntg1
chr1	8467703	8467941	Sntg1
chr1	8658289	8658578	Sntg1
chr1	8661863	8662419	Sntg1
chr1	8786662	8787616	Sntg1
chr1	8789784	8790519	Sntg1
chr1	8875763	8876491	Sntg1
chr1	8935753	8936016	Sntg1
chr1	8986828	8987174	Sntg1
chr1	9267311	9267733	Sntg1
chr1	9281868	9282211	Sntg1
chr1	9328056	9328763
chr1	9384864	9385200
chr1	9402908	9403301
chr1	9483175	9483828
chr1	9484260	9484770
chr1	9591601	9591960	2610203C22Rik
chr1	9594990	9595343	2610203C22Rik
chr1	9613671	9614060	2610203C22Rik:3110035E14Rik
chr1	9635313	9635972
chr1	9752579	9752841	1700034P13Rik
chr1	9756310	9756700	1700034P13Rik
chr1	9775155	9775427
chr1	9784503	9784981
chr1	9867668	9867991	Sgk3
chr1	9879162	9879683	Sgk3
chr1	9917319	9917785	Mcmdc2
chr1	9928309	9928693	Mcmdc2
chr1	9976183	9976539	Ppp1r42
chr1	9980155	9980530	Ppp1r42
chr1	9984290	9984828	Ppp1r42
chr1	10004569	10004989	Ppp1r42
chr1	10007856	10008261	Ppp1r42
chr1	10052025	10052431	Cspp1
chr1	10081150	10081532	Cspp1
chr1	10092103	10092502	Cspp1
chr1	10100375	10102234	Cspp1
chr1	10127578	10127913	Cspp1
chr1	10193765	10194055	Arfgef1
chr1	10216640	10216964	Arfgef1
chr1	10238612	10239068
chr1	10313020	10313696
chr1	10330262	10330649	Cpa6
chr1	10341862	10342311	Cpa6
chr1	10434163	10434680	Cpa6
chr1	10541913	10542455	Cpa6
chr1	10550629	10551120	Cpa6
chr1	10576026	10576421	Cpa6
chr1	10586580	10586819	Cpa6
chr1	10612890	10613233	Cpa6
chr1	10615680	10616032	Cpa6
chr1	10644313	10644551	Cpa6
chr1	10735551	10735854	Mir467e
chr1	10736363	10736775	Mir467e
chr1	10763181	10763724	Mir467e
chr1	10792643	10793064	Mir467e
chr1	10821818	10822164	Mir467e
chr1	10851061	10851344	Mir467e
chr1	10886609	10887134
chr1	10922323	10922829
chr1	10924499	10925551
chr1	10938090	10938468
chr1	10972005	10972428
chr1	10981599	10982075
chr1	10988673	10989194
chr1	11015540	11015892	Prex2
chr1	11016119	11016522	Prex2
chr1	11032347	11032826	Prex2
chr1	11125842	11126182	Prex2
chr1	11152794	11153144	Prex2
chr1	11167156	11167565	Prex2
chr1	11236383	11236978	Prex2
chr1	11238227	11238754	Prex2
chr1	11299524	11299825	Prex2
chr1	11313741	11314109
chr1	11318937	11319339
chr1	11367414	11368027
chr1	11369535	11370228
chr1	11441725	11442042	A830018L16Rik
chr1	11587164	11587600	A830018L16Rik
chr1	11619296	11619696	A830018L16Rik
chr1	11624041	11624945	A830018L16Rik
chr1	11886966	11887327	A830018L16Rik
chr1	11890818	11891691	A830018L16Rik
chr1	11905351	11905878	A830018L16Rik
chr1	11946563	11947184	A830018L16Rik
chr1	11950360	11950947	A830018L16Rik
chr1	11965036	11965592	A830018L16Rik
chr1	12005924	12006196
chr1	12009688	12009962
chr1	12012713	12012966
chr1	12038252	12038849
chr1	12040351	12041425
chr1	12075840	12076346
chr1	12162433	12162831
chr1	12223702	12224492
chr1	12315663	12315931
chr1	12434857	12435312
chr1	12441623	12442124
chr1	12475916	12476394
chr1	12514136	12514602
chr1	12531131	12531496
chr1	12610809	12611321
chr1	12629113	12629512
chr1	12644707	12645055
chr1	12653185	12653645
chr1	12672665	12672887	Gm17644
chr1	12674685	12675048
chr1	12705971	12706432	Sulf1
chr1	12748225	12748740	Sulf1
chr1	12803746	12804165	Sulf1
chr1	12806662	12806932	Sulf1
chr1	12844299	12844603	Sulf1
chr1	12844973	12845316	Sulf1
chr1	12921678	12922084	Slco5a1
chr1	12957740	12958132	Slco5a1
chr1	13032926	13033196
chr1	13046279	13046714
chr1	13052516	13052749
chr1	13062566	13062918
chr1	13082022	13082292
chr1	13087278	13087706
chr1	13127729	13127962	Prdm14
chr1	13254951	13255435	Ncoa2
chr1	13300203	13300723	Ncoa2
chr1	13389673	13389944
chr1	13421667	13421997
chr1	13434343	13434628
chr1	13473965	13474562
chr1	13550395	13551236
chr1	13557350	13557797
chr1	13605014	13605545
chr1	13726419	13726884
chr1	13768010	13768457
chr1	13796481	13796927
chr1	13858062	13858389
chr1	13862073	13862608
chr1	13887304	13887899
chr1	13895417	13895778
chr1	13958143	13958385
chr1	13960660	13961494
chr1	13963058	13963666
chr1	14000219	14000470
chr1	14032363	14032948
chr1	14071342	14071640
chr1	14187216	14187578	Eya1
chr1	14196935	14197715	Eya1
chr1	14361003	14361474
chr1	14364389	14364989
chr1	14396931	14397164
chr1	14414543	14414788
chr1	14416402	14416612
chr1	14474193	14474466
chr1	14643647	14644146
chr1	14654441	14655095
chr1	14723052	14723505
chr1	14752599	14753095	Msc
chr1	14797544	14798066
chr1	14819636	14819919
chr1	14825334	14825764
chr1	14831477	14832255
chr1	14899506	14899756	Trpa1
chr1	14911439	14911817	Trpa1
chr1	14928691	14929071
chr1	14949600	14950028
chr1	14973812	14974010
chr1	15080271	15081374
chr1	15082761	15083273
chr1	15130030	15130385
chr1	15228376	15228637
chr1	15276536	15277323
chr1	15367663	15368075	Kcnb2
chr1	15399401	15399860	Kcnb2
chr1	15465735	15466132	Kcnb2
chr1	15646439	15646737	Kcnb2
chr1	15675393	15675744	Kcnb2
chr1	15761685	15762016
chr1	15762559	15763173
chr1	15785581	15786366
chr1	15792385	15792596
chr1	15862417	15863017	Sbspon
chr1	15874829	15875033	Sbspon
chr1	15907595	15908078
chr1	15967680	15968279
chr1	16010225	16010680
chr1	16040791	16040981
chr1	16054830	16055201
chr1	16070400	16074934	4930444P10Rik
chr1	16079598	16079933	4930444P10Rik
chr1	16089695	16090281	4930444P10Rik
chr1	16205301	16205920
chr1	16254055	16254498	Stau2
chr1	16281443	16281699	Stau2
chr1	16286841	16287539	Stau2
chr1	16342497	16343337	Stau2
chr1	16349000	16349344	Stau2
chr1	16367453	16367826	Stau2
chr1	16462638	16463190	Stau2
chr1	16467532	16467988	Stau2
chr1	16473090	16473654	Stau2
chr1	16501809	16502129	Stau2
chr1	16503206	16504143	Stau2
chr1	16515777	16516900	Stau2
chr1	16519379	16519744	Stau2
chr1	16600294	16600751	Ube2w
chr1	16685770	16686375
chr1	16702032	16702659	Ly96
chr1	16710238	16710659	Ly96
chr1	16710800	16711296
chr1	16713101	16713941
chr1	16728562	16729930
chr1	16738208	16738744
chr1	16745008	16745345
chr1	16750650	16751058
chr1	16762099	16762467
chr1	16763744	16764458
chr1	16772726	16773298
chr1	16783525	16784151
chr1	16847999	16848580
chr1	16888308	16888693
chr1	16941645	16942182
chr1	16969344	16969721
chr1	16982601	16982916
chr1	17075644	17076493	Jph1
chr1	17077684	17078232	Jph1
chr1	17412738	17413048
chr1	17502879	17503070
chr1	17515327	17515607
chr1	17524136	17525024
chr1	17526560	17527367
chr1	17527447	17527856
chr1	17545598	17546045
chr1	17653172	17653499
chr1	17682321	17682758
chr1	17685562	17686272
chr1	17692521	17693026
chr1	17713095	17713621
chr1	17714614	17714863
chr1	17792834	17793496
chr1	17867549	17868582
chr1	17930736	17931278
chr1	17954557	17955082
chr1	17956672	17957443
chr1	17957826	17958396
chr1	17963527	17964065
chr1	18011783	18012173
chr1	18060876	18061107
chr1	18114432	18114880	Crisp4
chr1	18164595	18164995
chr1	18187146	18187514
chr1	18252326	18252954	Defb41
chr1	18254476	18255150	Defb41
chr1	18294128	18294434
chr1	18333718	18334054
chr1	18360469	18360936
chr1	18403898	18404330
chr1	18436215	18436679
chr1	18516749	18517564
chr1	18520976	18521318
chr1	18534531	18534821
chr1	18554640	18554875
chr1	18555272	18555574
chr1	18573038	18573301
chr1	18728616	18729002
chr1	18760711	18761558
chr1	18762161	18762541
chr1	18823832	18824151
chr1	18867942	18868167
chr1	18875732	18876012
chr1	18934207	18934759
chr1	19066599	19067127
chr1	19147299	19147856	Tfap2d
chr1	19176164	19176517
chr1	19197600	19197904
chr1	19213543	19213927	Tfap2b
chr1	19215477	19215758	Tfap2b
chr1	19223403	19223649	Tfap2b
chr1	19233398	19233816	Tfap2b
chr1	19260596	19261214
chr1	19283321	19284230
chr1	19285044	19285489
chr1	19288038	19288332
chr1	19290885	19291201
chr1	19373933	19374194
chr1	19535646	19535998
chr1	19537299	19537744
chr1	19542016	19542394
chr1	19584327	19584684
chr1	19622290	19623054
chr1	19629325	19629632
chr1	19724858	19725359
chr1	19735608	19735908
chr1	19761097	19761353
chr1	19855898	19856196
chr1	19865722	19866108
chr1	19889792	19890359
chr1	19921116	19921538
chr1	19930601	19931039
chr1	20089611	20090071	Pkhd1
chr1	20102679	20103027	Pkhd1
chr1	20146582	20146874	Pkhd1
chr1	20191591	20191816	Pkhd1
chr1	20217015	20217482	Pkhd1
chr1	20236585	20237007	Pkhd1
chr1	20345564	20345867	Pkhd1
chr1	20420461	20420958	Pkhd1
chr1	20457758	20457974	Pkhd1
chr1	20459093	20459388	Pkhd1
chr1	20526875	20527391	Pkhd1
chr1	20723662	20724069
chr1	20726708	20727123
chr1	20761779	20762177
chr1	20847643	20848235
chr1	20873593	20873989
chr1	20965445	20966388	Efhc1
chr1	20970028	20970391	Efhc1
chr1	21016742	21017418	Tram2
chr1	21025756	21026547	Tram2
chr1	21040366	21040846	Tram2
chr1	21042040	21042422	Tram2
chr1	21069190	21069450	Tram2
chr1	21120457	21121761
chr1	21122673	21122964
chr1	21127224	21127792
chr1	21137275	21137796
chr1	21139558	21139840
chr1	21144498	21144768
chr1	21220569	21220994	Tmem14a
chr1	21243920	21244290	Gsta3
chr1	21249981	21250383	Gsta3
chr1	21269008	21269681
chr1	21289110	21289331	Gm4956
chr1	21299521	21299921
chr1	21317989	21318298
chr1	21335716	21335971
chr1	21418745	21419160	Kcnq5
chr1	21508470	21508807	Kcnq5
chr1	21515254	21515779	Kcnq5
chr1	21534742	21535133	Kcnq5
chr1	21578735	21579128	Kcnq5
chr1	21581616	21582491	Kcnq5
chr1	21584503	21585105	Kcnq5
chr1	21641540	21641986	Kcnq5
chr1	21683132	21683605	Kcnq5
chr1	21717419	21717908	Kcnq5
chr1	21730455	21730771	Kcnq5
chr1	21763431	21763859	Kcnq5
chr1	21779344	21779676	Kcnq5
chr1	21869019	21869252	Kcnq5
chr1	21944299	21944600	Kcnq5
chr1	21995123	21995665
chr1	22000779	22001500
chr1	22001721	22002675
chr1	22006456	22007165
chr1	22079900	22080860
chr1	22088964	22089614
chr1	22090383	22090724
chr1	22157350	22157656
chr1	22158336	22159210
chr1	22159263	22160067
chr1	22225350	22225903
chr1	22233638	22233852
chr1	22236574	22237091
chr1	22247558	22248059
chr1	22258809	22259088
chr1	22303484	22303872	Rims1
chr1	22327533	22328115	Rims1
chr1	22359573	22359836	Rims1
chr1	22384196	22384565	Rims1
chr1	22427772	22428251	Rims1
chr1	22555770	22556044	Rims1
chr1	22632120	22632478	Rims1
chr1	22639486	22639820	Rims1
chr1	22657409	22657737	Rims1
chr1	22671060	22671424	Rims1
chr1	22810291	22810609
chr1	22814237	22814515
chr1	22837470	22838012
chr1	22873830	22874547
chr1	22881377	22881716
chr1	22884436	22884891
chr1	22908346	22909024
chr1	22947927	22948221
chr1	22973478	22973913
chr1	22997328	22997935
chr1	23012766	23013147
chr1	23021420	23021750
chr1	23030690	23031064
chr1	23106023	23106265
chr1	23106994	23107564
chr1	23121683	23122028
chr1	23129545	23130087
chr1	23165693	23166648
chr1	23170172	23170599
chr1	23202056	23202377
chr1	23220237	23220789
chr1	23287481	23287753
chr1	23301010	23301787
chr1	23302084	23302834
chr1	23305902	23306423
chr1	23351358	23351619
chr1	23359180	23359460
chr1	23441947	23442509
chr1	23448131	23448496
chr1	23530562	23531056
chr1	23601019	23601423
chr1	23612287	23612744
chr1	23614919	23615274
chr1	23664706	23665083
chr1	23669707	23670207
chr1	23901595	23902220	Smap1
chr1	23916200	23916490	Smap1
chr1	23965202	23965595
chr1	24068553	24068953	Fam135a
chr1	24188104	24188390	Col9a1
chr1	24243649	24244000	Col9a1
chr1	24265850	24266238	Col19a1
chr1	24331425	24331867	Col19a1
chr1	24365842	24366186	Col19a1
chr1	24380007	24380432	Col19a1
chr1	24440348	24440612	Col19a1
chr1	24442615	24443062	Col19a1
chr1	24453452	24453859	Col19a1
chr1	24457388	24457864	Col19a1
chr1	24497190	24497446	Col19a1
chr1	24570518	24570836	Col19a1
chr1	24575904	24576244	Col19a1
chr1	24624970	24625326
chr1	24813308	24813770
chr1	24863920	24864225
chr1	24872101	24872385
chr1	24873817	24874087
chr1	24876038	24876476
chr1	24934750	24935732
chr1	25014762	25016688
chr1	25029679	25030021
chr1	25104934	25105373	Bai3
chr1	25153024	25153230	Bai3
chr1	25199568	25199906	Bai3
chr1	25299703	25300001	Bai3
chr1	25329737	25330230	Bai3
chr1	25340997	25341328	Bai3
chr1	25467263	25467761	Bai3
chr1	25573863	25574061	Bai3
chr1	25658865	25659126	Bai3
chr1	25694072	25694391	Bai3
chr1	25706134	25706459	Bai3
chr1	25735180	25735413	Bai3
chr1	25909651	25910553
chr1	25917973	25918885
chr1	26025813	26026308
chr1	26089087	26089380
chr1	26142258	26142543
chr1	26202211	26202643
chr1	26232352	26232953
chr1	26239267	26239647
chr1	26345864	26346200
chr1	26349043	26349391
chr1	26353704	26354436
chr1	26397467	26397958
chr1	26413884	26414616
chr1	26425855	26426136
chr1	26446753	26447178
chr1	26454362	26454888
chr1	26470282	26470639
chr1	26475739	26476362
chr1	26600161	26600535
chr1	26615516	26616058
chr1	26672268	26672505
chr1	26694175	26694579
chr1	26709873	26710247
chr1	26744843	26745226
chr1	26788872	26789331
chr1	26874836	26875116
chr1	26933176	26933460
chr1	26963815	26964092
chr1	26993005	26993499
chr1	26999995	27000569
chr1	27031179	27031616
chr1	27057356	27057701
chr1	27058506	27058800
chr1	27106784	27107271
chr1	27136500	27137302
chr1	27163208	27163504
chr1	27180086	27180779
chr1	27187021	27187317
chr1	27193364	27193683
chr1	27264525	27264899
chr1	27280536	27280717
chr1	27307602	27308135
chr1	27366844	27367469
chr1	27397042	27397609
chr1	27397924	27398420
chr1	27419117	27419353
chr1	27503135	27503970
chr1	27567994	27568253
chr1	27629670	27630152
chr1	27640185	27640429
chr1	27676603	27677102
chr1	27720734	27721302
chr1	27729787	27730504
chr1	27767717	27768177
chr1	27860253	27860745
chr1	27947026	27947343
chr1	27963842	27964177
chr1	28087367	28087634
chr1	28121703	28122029
chr1	28144053	28144465
chr1	28146573	28146955
chr1	28163354	28163659
chr1	28200661	28201069
chr1	28214931	28215279
chr1	28216417	28216754
chr1	28243291	28243674
chr1	28248537	28249113
chr1	28250028	28251683
chr1	28269305	28269607
chr1	28296525	28296866
chr1	28304122	28304587
chr1	28313737	28313970
chr1	28355204	28355760
chr1	28377703	28378015
chr1	28456014	28456619
chr1	28458312	28459206
chr1	28477520	28477917
chr1	28579296	28579834
chr1	28589460	28589950
chr1	28602753	28603038
chr1	28622585	28622920
chr1	28623110	28623360
chr1	28665976	28666204
chr1	28827051	28827280
chr1	28828140	28828369
chr1	28855289	28856359
chr1	28880028	28880537
chr1	28889019	28889728
chr1	28891341	28891835
chr1	28895562	28895911
chr1	28910106	28910880
chr1	28925726	28926089
chr1	28944977	28945310
chr1	29011473	29011788
chr1	29034552	29034765
chr1	29052223	29052527
chr1	29070521	29070954
chr1	29185625	29185839
chr1	29347446	29347881
chr1	29411576	29412048
chr1	29446154	29446688
chr1	29520135	29520592
chr1	29545276	29545702
chr1	29595377	29595733
chr1	29604756	29605642
chr1	29654657	29655265
chr1	29689326	29689704
chr1	29698145	29699084
chr1	29803887	29804171
chr1	29838242	29838573
chr1	29878493	29878847
chr1	29893352	29893654
chr1	29948696	29949211
chr1	30000525	30000987
chr1	30059430	30059925
chr1	30163914	30164424
chr1	30262888	30263279
chr1	30302125	30302535
chr1	30332865	30333651
chr1	30370893	30371409
chr1	30404118	30404405
chr1	30451734	30452174
chr1	30493960	30494343
chr1	30496669	30497009
chr1	30525675	30525884
chr1	30534038	30534528
chr1	30573914	30574854
chr1	30575627	30576328
chr1	30576768	30577176
chr1	30618136	30618505
chr1	30667829	30668459
chr1	30687224	30688350
chr1	30689546	30690528
chr1	30704757	30705193
chr1	30705682	30706263
chr1	30713761	30714274
chr1	30721215	30721489
chr1	30762163	30762498
chr1	30764023	30764283
chr1	30890323	30890848
chr1	30913830	30914307
chr1	30959194	30959759
chr1	31005066	31005719
chr1	31007245	31007953
chr1	31112880	31113103
chr1	31123633	31124054
chr1	31127740	31128355
chr1	31184430	31184758	Lgsn:4931428L18Rik
chr1	31215328	31215649	4931428L18Rik
chr1	31228575	31228935
chr1	31363826	31364067
chr1	31469970	31470711
chr1	31473355	31473915
chr1	31514635	31515050
chr1	31550344	31550861
chr1	31607008	31607292
chr1	31624396	31624840
chr1	31670866	31671356
chr1	31726274	31726806
chr1	31760801	31761170
chr1	31765606	31766044
chr1	31921092	31921495
chr1	31952533	31952893
chr1	32014428	32014842
chr1	32044515	32045121
chr1	32066037	32066973
chr1	32068792	32069242
chr1	32301215	32301505	Khdrbs2
chr1	32319233	32319748	Khdrbs2
chr1	32367003	32367499	Khdrbs2
chr1	32442720	32443109	Khdrbs2
chr1	32443247	32443767	Khdrbs2
chr1	32556748	32557025	Khdrbs2
chr1	32584835	32585101	Khdrbs2
chr1	32588129	32589063	Khdrbs2
chr1	32596992	32597275	Khdrbs2
chr1	32607398	32607714	Khdrbs2
chr1	32683024	32683247
chr1	32794207	32794794
chr1	32798816	32799179
chr1	32802709	32803167
chr1	32821688	32822116
chr1	32837182	32837495
chr1	32853354	32853770
chr1	32927070	32927406
chr1	32953210	32953484
chr1	33040217	33040653
chr1	33068400	33068819
chr1	33070947	33071407
chr1	33081541	33081747
chr1	33083089	33083515
chr1	33091792	33092040
chr1	33175411	33175746
chr1	33183908	33184614
chr1	33215954	33216111
chr1	33414817	33415250
chr1	33425731	33426405
chr1	33428253	33428659
chr1	33443745	33444193
chr1	33485993	33486523	Prim2
chr1	33486601	33487180	Prim2
chr1	33506199	33506527	Prim2
chr1	33653347	33654197	Prim2
chr1	33694708	33695037
chr1	33749906	33750370	Bag2
chr1	33791898	33792182	Zfp451
chr1	33807173	33807430	Zfp451
chr1	33826285	33826701
chr1	33894185	33894466	Bend6
chr1	33938336	33938747	Dst
chr1	34016302	34016630	Dst
chr1	34087183	34087615	Dst
chr1	34088425	34088707	Dst
chr1	34175596	34175947	Dst
chr1	34260842	34261112	Dst
chr1	34274556	34274962	Dst
chr1	34341650	34342189
chr1	34347374	34347780
chr1	34351144	34351429
chr1	34403604	34404250
chr1	34425592	34425992
chr1	34464031	34464343	Ptpn18
chr1	34497353	34497870	Prss39
chr1	34543510	34543974	Cfc1
chr1	34565610	34566094
chr1	34602642	34603242
chr1	34604778	34605625
chr1	34629361	34629830
chr1	34733735	34734178
chr1	34747679	34748033
chr1	34860732	34861171	Plekhb2
chr1	34885632	34886630
chr1	34887529	34888089
chr1	34915297	34915743
chr1	34932469	34932713
chr1	34949094	34949657
chr1	34989586	34990037
chr1	35012079	35013095
chr1	35040592	35040799
chr1	35124104	35124384
chr1	35134205	35134686
chr1	35140173	35140551
chr1	35187468	35187714
chr1	35230313	35230757
chr1	35263739	35264151
chr1	35271162	35271962
chr1	35316481	35317308
chr1	35318755	35319220
chr1	35321334	35321786
chr1	35458283	35458668
chr1	35465259	35465555
chr1	35503045	35503473
chr1	35542695	35542993
chr1	35553732	35554216
chr1	35649116	35649468
chr1	35656588	35656962
chr1	35660010	35660376
chr1	35696388	35696810
chr1	35696859	35697351
chr1	35766478	35766909
chr1	35788438	35788899
chr1	35795281	35795646
chr1	35799014	35799479
chr1	35896233	35897028
chr1	35898870	35899478
chr1	35909133	35909496
chr1	35954173	35954599
chr1	35987630	35988035
chr1	36022165	36022630
chr1	36049604	36050062
chr1	36066455	36066688
chr1	36097206	36097645	Hs6st1
chr1	36107938	36108197
chr1	36113503	36113731
chr1	36137425	36137678
chr1	36139208	36139572	Uggt1
chr1	36222666	36223170	Uggt1
chr1	36253345	36253681
chr1	36256783	36257256
chr1	36341733	36342165	Kansl3
chr1	36349474	36349718	Kansl3
chr1	36376462	36376687	Fer1l5
chr1	36381058	36381245	Fer1l5
chr1	36385697	36386021	Fer1l5
chr1	36392344	36392637	Fer1l5
chr1	36466535	36466881
chr1	36515678	36516048	Cnnm3
chr1	36536702	36537106	Ankrd23
chr1	36607484	36607792	Fam178b
chr1	36619194	36620428	Fam178b
chr1	36681180	36681563	Fam178b
chr1	36726499	36727464	4933424G06Rik
chr1	36814921	36815329	Tmem131
chr1	36872697	36873051	Tmem131
chr1	36896002	36896358	Tmem131
chr1	36901954	36902397	Tmem131
chr1	36968308	36968768
chr1	36972113	36972505
chr1	37006569	37007012
chr1	37153477	37153816
chr1	37209127	37209660
chr1	37278551	37279206
chr1	37282840	37283649
chr1	37284922	37285195
chr1	37319160	37319785	Inpp4a
chr1	37345219	37345564	Inpp4a
chr1	37417734	37418257	Coa5
chr1	37434396	37435129	Unc50
chr1	37470538	37471064	Mgat4a
chr1	37523581	37524167	Mgat4a
chr1	37529907	37530366	Mgat4a
chr1	37550735	37551127
chr1	37552941	37553384
chr1	37560817	37561119
chr1	37567284	37567723
chr1	37642587	37642766	2010300C02Rik
chr1	37680495	37680887	2010300C02Rik
chr1	37738109	37738404
chr1	37769424	37770245	Tsga10
chr1	37773912	37774552	Tsga10
chr1	37778194	37778539	Tsga10
chr1	37791342	37791918	Tsga10
chr1	37794890	37795241	Tsga10
chr1	37933685	37934426
chr1	37939682	37940375
chr1	37942189	37942826
chr1	37953405	37953809	Lyg1
chr1	38041981	38042311	Eif5b
chr1	38090042	38090353	Rev1
chr1	38149306	38149793
chr1	38168885	38169289
chr1	38220004	38220333	Aff3
chr1	38225635	38226145	Aff3
chr1	38251761	38252215	Aff3
chr1	38296190	38296658	Aff3
chr1	38527100	38527623	Aff3
chr1	38535764	38536096	Aff3
chr1	38570692	38570932	Aff3
chr1	38571914	38572282	Aff3
chr1	38609537	38609889	Aff3
chr1	38638228	38638555	Aff3
chr1	38653173	38654329	Aff3
chr1	38664498	38664810	Aff3
chr1	38673220	38673470
chr1	38686817	38687247
chr1	38704734	38705632
chr1	38708729	38709078
chr1	38712547	38712751
chr1	38759598	38760015
chr1	38772429	38772681
chr1	38904590	38904933
chr1	38998449	38998871
chr1	39081303	39082666
chr1	39099402	39099881
chr1	39117235	39117603
chr1	39134981	39135387
chr1	39156506	39156905
chr1	39187395	39187781
chr1	39222485	39223218	Npas2
chr1	39354469	39354888	Npas2
chr1	39594280	39594809
chr1	39620339	39620675	Creg2
chr1	39654882	39655430
chr1	39684617	39684975	Rfx8
chr1	39755563	39756905
chr1	39867418	39867991
chr1	39871439	39871984
chr1	39903995	39904539	Map4k4
chr1	39982366	39982832	Map4k4
chr1	39992821	39993289	Map4k4
chr1	40033006	40033260
chr1	40146508	40147085
chr1	40182886	40183467
chr1	40250940	40251347	Il1r1
chr1	40258368	40258974	Il1r1
chr1	40277600	40277968	Il1r1
chr1	40306976	40307947	Il1r1
chr1	40308423	40308889	Il1r1
chr1	40309258	40309799	Il1r1
chr1	40341730	40342150	Il1rl2
chr1	40353640	40353848	Il1rl2
chr1	40360459	40360793	Il1rl2
chr1	40374056	40374448
chr1	40396258	40396643
chr1	40421029	40421478
chr1	40454990	40455362	Il1rl1
chr1	40462609	40462862	Il1rl1
chr1	40466710	40467093	Il18r1
chr1	40470790	40471439	Il18r1
chr1	40480347	40480835	Il18r1
chr1	40603737	40604055	Slc9a4
chr1	40688294	40688648	Slc9a2
chr1	40698117	40698697	Slc9a2
chr1	40702227	40702513	Slc9a2
chr1	40724635	40725270	Slc9a2
chr1	40782088	40782642	Mfsd9
chr1	40817565	40817870	Tmem182
chr1	40829945	40830340	Tmem182
chr1	41017708	41018093
chr1	41023348	41023614
chr1	41080531	41080975
chr1	41082551	41082813
chr1	41088023	41088958
chr1	41090511	41091247
chr1	41098743	41099048
chr1	41112846	41113142
chr1	41257359	41257810
chr1	41263832	41264191
chr1	41319538	41320248
chr1	41323189	41323700
chr1	41365045	41365781
chr1	41369990	41370704
chr1	41380880	41381357
chr1	41430466	41431105
chr1	41435961	41436433
chr1	41492773	41493337
chr1	41521837	41522319
chr1	41656782	41657089
chr1	41667593	41668043
chr1	41687322	41687655
chr1	41697704	41697999
chr1	41767169	41767563
chr1	41768636	41769059
chr1	41812653	41813056
chr1	41826620	41826949
chr1	41919489	41919873
chr1	41945128	41945567
chr1	42021140	42021693
chr1	42113985	42114407
chr1	42178080	42178491
chr1	42182352	42182759
chr1	42239363	42239809
chr1	42243093	42243576
chr1	42264739	42265074
chr1	42360549	42360970
chr1	42365286	42365558
chr1	42370096	42370465
chr1	42426480	42426950
chr1	42607366	42607820
chr1	42610347	42610609
chr1	42632568	42633065
chr1	42638956	42639269
chr1	42659076	42659388	2610017I09Rik
chr1	42792562	42792813
chr1	42818710	42819188
chr1	42858647	42858906	Mrps9
chr1	42952225	42952532	Gpr45
chr1	42977299	42977760	Gpr45
chr1	43076163	43076363	Tgfbrap1
chr1	43100029	43100268	AI597479
chr1	43185810	43186153
chr1	43204836	43205152
chr1	43232322	43232770
chr1	43290032	43290298
chr1	43316259	43316804
chr1	43376883	43377162
chr1	43390583	43391081
chr1	43415215	43415546
chr1	43418943	43419458
chr1	43432248	43432659
chr1	43442084	43442511
chr1	43513157	43513737	Nck2
chr1	43515844	43516277	Nck2
chr1	43618754	43619097
chr1	43675933	43676272
chr1	43777451	43779072	Uxs1
chr1	43788008	43788420	Uxs1
chr1	43797650	43798093	Uxs1
chr1	43854750	43855403
chr1	43859564	43859935
chr1	43870815	43871146
chr1	43880068	43880393
chr1	43965256	43965519	Tpp2
chr1	44044614	44045208
chr1	44129569	44129879	Bivm
chr1	44133333	44133804	Bivm
chr1	44196895	44197322
chr1	44201029	44201566
chr1	44215198	44215418	Mettl21e
chr1	44290641	44291463
chr1	44295285	44295850
chr1	44307374	44307777
chr1	44360259	44361008
chr1	44362577	44363182
chr1	44380555	44381386
chr1	44427250	44427803
chr1	44438729	44439388
chr1	44456587	44457036
chr1	44471009	44471585
chr1	44506801	44507097
chr1	44548865	44549046
chr1	44567827	44568163	Gulp1
chr1	44764974	44765453	Gulp1
chr1	44820579	44821189
chr1	44825508	44826395
chr1	44842946	44843310
chr1	44854102	44854409
chr1	44922621	44922862
chr1	44951083	44951433
chr1	45009090	45009517
chr1	45084601	45085019
chr1	45147728	45148222
chr1	45238764	45239326
chr1	45251168	45251611
chr1	45329586	45330023	Col3a1
chr1	45477448	45477732	Col5a2
chr1	45542503	45542737
chr1	45610662	45611162
chr1	45612643	45613431
chr1	45734019	45735868
chr1	45738891	45739414
chr1	45786309	45786839
chr1	45794544	45794882	Wdr75
chr1	45813674	45814046	Wdr75
chr1	45831318	45831608
chr1	45836372	45836649
chr1	45836739	45837275
chr1	45862737	45863141
chr1	45897088	45897506
chr1	45952088	45952602
chr1	46089604	46089975	Dnah7b
chr1	46110481	46110813	Dnah7b
chr1	46158583	46158990	Dnah7b
chr1	46179681	46179922	Dnah7b
chr1	46180817	46181292	Dnah7b
chr1	46190300	46190667	Dnah7b
chr1	46193327	46193748	Dnah7b
chr1	46196740	46197125	Dnah7b
chr1	46272419	46272995	Dnah7b
chr1	46313282	46313865	Dnah7b
chr1	46436831	46437251
chr1	46471840	46472383
chr1	46483175	46483510
chr1	46590403	46590828
chr1	46594390	46594867
chr1	46600166	46600581
chr1	46627957	46628238
chr1	46633191	46633569
chr1	46655649	46656035
chr1	46732315	46732723
chr1	46744988	46745265
chr1	46752809	46753367
chr1	46861767	46862104
chr1	46866848	46867196
chr1	46955672	46955992
chr1	46978796	46979364
chr1	47048734	47049130
chr1	47080312	47080751
chr1	47193996	47194569
chr1	47227498	47227842
chr1	47247487	47247823
chr1	47420773	47421275
chr1	47457545	47457826
chr1	47522572	47523161
chr1	47524088	47524563
chr1	47526934	47527133
chr1	47556495	47557101
chr1	47575588	47575967
chr1	47720245	47720688
chr1	47786691	47787462
chr1	47790445	47791154
chr1	47842053	47842538
chr1	47872107	47872671
chr1	47884971	47885405
chr1	47936314	47936695
chr1	47955639	47956223
chr1	47957780	47958467
chr1	47969206	47969920
chr1	47999323	47999764
chr1	48045028	48045594
chr1	48088955	48089598
chr1	48093833	48094315
chr1	48250575	48251093
chr1	48272628	48273040
chr1	48293888	48294278
chr1	48316579	48316782
chr1	48362600	48363280
chr1	48365092	48365409
chr1	48366731	48367234
chr1	48469426	48469890
chr1	48528560	48528752
chr1	48591476	48591759
chr1	48625163	48625558
chr1	48641985	48642492
chr1	48670873	48671677
chr1	48673181	48674236
chr1	48724196	48724635
chr1	48801722	48802250
chr1	48881451	48881689
chr1	48973604	48974794
chr1	49060069	49060537
chr1	49063986	49064401
chr1	49130256	49130906
chr1	49181182	49181573
chr1	49235325	49235829
chr1	49238568	49238855
chr1	49302577	49303083
chr1	49304570	49305663
chr1	49321307	49322352
chr1	49325404	49325858
chr1	49407964	49408376
chr1	49419485	49420142
chr1	49432386	49432663
chr1	49517879	49518176
chr1	49538360	49538743
chr1	49591304	49591646
chr1	49624818	49625270
chr1	49660424	49660713
chr1	49702050	49702581
chr1	49762307	49762880
chr1	49818273	49818510
chr1	49923103	49923371
chr1	50126474	50127059
chr1	50145524	50145961
chr1	50159527	50160373
chr1	50162079	50162631
chr1	50177104	50177467
chr1	50285317	50285686
chr1	50355516	50355879
chr1	50417620	50418278
chr1	50426304	50426619
chr1	50668821	50669166
chr1	50727812	50728113
chr1	50794926	50795397
chr1	50796184	50796579
chr1	50912849	50913127
chr1	50913920	50914216
chr1	50953986	50954257	Tmeff2
chr1	51026879	51027131	Tmeff2
chr1	51222794	51223319	9330175M20Rik
chr1	51264519	51264763	9330175M20Rik
chr1	51283105	51283596	9330175M20Rik
chr1	51319201	51319655	9330175M20Rik
chr1	51364233	51364752
chr1	51370140	51370567
chr1	51384898	51385728
chr1	51448951	51449347
chr1	51488845	51489109
chr1	51508919	51509174
chr1	51525447	51525711
chr1	51552054	51552271
chr1	51676000	51676569
chr1	51769022	51769403	Myo1b
chr1	51867379	51867790	Myo1b
chr1	51868272	51868724	Myo1b
chr1	51869371	51870116	Myo1b
chr1	51930015	51930374
chr1	52011033	52011456	Stat4
chr1	52046283	52047141	Stat4
chr1	52085428	52085820	Stat4
chr1	52225572	52225885	Gls
chr1	52240937	52241248
chr1	52381320	52381700
chr1	52589855	52590611
chr1	52593489	52594309
chr1	52658041	52658292	Mfsd6
chr1	52687327	52687830	Mfsd6
chr1	52695865	52696427	Mfsd6
chr1	52750725	52751176
chr1	52770930	52771559
chr1	52805287	52805485	Inpp1
chr1	52838477	52838865
chr1	52870962	52871255	Hibch
chr1	52883654	52884032	Hibch
chr1	52887070	52887531	Hibch
chr1	53058769	53059086
chr1	53103104	53103560
chr1	53129520	53130053
chr1	53134424	53134960
chr1	53226080	53226409	Pms1
chr1	53235542	53236345	Pms1
chr1	53237859	53238559	Pms1
chr1	53410761	53411290	Dnah7a
chr1	53412963	53413154	Dnah7a
chr1	53458976	53459731	Dnah7a
chr1	53480768	53481150	Dnah7a
chr1	53481960	53482345	Dnah7a
chr1	53504567	53505631	Dnah7a
chr1	53508146	53508726	Dnah7a
chr1	53553743	53554467	Dnah7a
chr1	53609420	53609903	Dnah7a
chr1	53654116	53654586	Dnah7a
chr1	53684424	53684745	Dnah7a
chr1	53718139	53718562
chr1	53719478	53720037
chr1	53818277	53818643	Hecw2
chr1	53841697	53841962	Hecw2
chr1	53851917	53852304	Hecw2
chr1	53879970	53880592	Hecw2
chr1	53974968	53975300	Hecw2
chr1	53984461	53984816	Hecw2
chr1	54007604	54007995	Hecw2
chr1	54067560	54068018	Hecw2
chr1	54075940	54076431	Hecw2
chr1	54114057	54114525	Hecw2
chr1	54121677	54121889	Hecw2
chr1	54154791	54155146	Hecw2
chr1	54189166	54189547	Hecw2
chr1	54224104	54224338
chr1	54248570	54249296
chr1	54293268	54293792	Ccdc150
chr1	54357277	54357659	Ccdc150
chr1	54462302	54462926
chr1	54493576	54493998	Pgap1
chr1	54538454	54538734	Pgap1
chr1	54551513	54551878	Pgap1
chr1	54618894	54619369
chr1	54731270	54731601	Ankrd44
chr1	54751645	54752114	Ankrd44
chr1	54754246	54754649	Ankrd44
chr1	54785641	54786116	Ankrd44
chr1	54816059	54816616	Ankrd44
chr1	54931711	54931973
chr1	54963321	54963856
chr1	55008662	55009024	Sf3b1
chr1	55097207	55097518
chr1	55125330	55125878
chr1	55138465	55138871	Mob4
chr1	55143778	55144205	Mob4
chr1	55147077	55147480	Mob4
chr1	55188704	55189450	Rftn2
chr1	55235464	55235915
chr1	55262178	55262525
chr1	55474044	55474307	Plcl1
chr1	55626391	55626739	Plcl1
chr1	55661954	55662339	Plcl1
chr1	55722715	55723165	Plcl1
chr1	55751621	55752018	Plcl1
chr1	55778295	55778705
chr1	55783003	55783386
chr1	55815868	55816275
chr1	55825095	55825473
chr1	55853128	55853445
chr1	55883863	55884167
chr1	55916759	55917044
chr1	56008310	56008895
chr1	56012412	56012886
chr1	56106739	56106979
chr1	56163992	56164231
chr1	56212803	56213084
chr1	56323372	56323761
chr1	56496963	56497473
chr1	56542521	56542965
chr1	56564222	56564525
chr1	56665468	56665840
chr1	56712738	56713215
chr1	56797473	56797790	Satb2
chr1	56801864	56802641	Satb2
chr1	56927418	56927642	Satb2
chr1	57039717	57039979
chr1	57061071	57061521
chr1	57072255	57072600
chr1	57091373	57091686
chr1	57102280	57102624
chr1	57135249	57135593
chr1	57153484	57153868
chr1	57161679	57161902
chr1	57178595	57179090
chr1	57198770	57199082
chr1	57246822	57247216
chr1	57277286	57277640
chr1	57282896	57283160
chr1	57308340	57309114
chr1	57311038	57311404
chr1	57414854	57415298	9430016H08Rik
chr1	57426201	57426651
chr1	57504633	57505093
chr1	57541812	57542936
chr1	57584963	57585674
chr1	57588123	57588790
chr1	57620669	57621151
chr1	57660118	57660359
chr1	57670375	57670700
chr1	57707195	57707554
chr1	57795619	57795918	Spats2l
chr1	57828226	57828573	Spats2l
chr1	57851473	57852048	Spats2l
chr1	57868944	57869550	Spats2l
chr1	58010109	58010645	Sgol2
chr1	58095196	58095508	Aox1
chr1	58111949	58112420	Aox3
chr1	58143902	58144463	Aox3
chr1	58148926	58149167	Aox3
chr1	58186691	58187094	Aox3
chr1	58196445	58196760	Aox3
chr1	58258192	58258458	Aox4
chr1	58270224	58270663
chr1	58301732	58302155	Aox2
chr1	58322967	58323783	Aox2
chr1	58330122	58330533	Aox2
chr1	58353234	58353542	Aox2
chr1	58355724	58356066	Aox2
chr1	58385990	58386696
chr1	58418952	58419228	Clk1
chr1	58466120	58466532	Orc2
chr1	58468736	58469106	Orc2
chr1	58488779	58489024	Orc2
chr1	58620202	58620553
chr1	58628030	58628350
chr1	58670814	58671187	Als2cr12
chr1	58695100	58695677	Als2cr12
chr1	58701620	58701947
chr1	58749399	58750078	Cflar
chr1	58776612	58777197
chr1	58782497	58783016
chr1	58851309	58851559
chr1	58894998	58895585
chr1	58896637	58896971
chr1	58914207	58914595	Trak2
chr1	58934939	58935357	Trak2
chr1	58975351	58975631	Stradb
chr1	59027473	59027881
chr1	59077142	59077515	Als2cr11
chr1	59092836	59093248	Als2cr11
chr1	59121945	59122652	Mpp4
chr1	59199636	59199908	Als2
chr1	59224830	59225698	Als2
chr1	59304723	59305574	Cdk15
chr1	59345071	59345567	Cdk15
chr1	59349413	59350241	Cdk15
chr1	59386838	59387237
chr1	59400164	59401477
chr1	59522919	59523400	Gm973
chr1	59550432	59550798	Gm973
chr1	59564234	59564566	Gm973
chr1	59585763	59586149	Gm973
chr1	59601397	59601923	Gm973
chr1	59674971	59675343
chr1	59718575	59718906
chr1	59728733	59729063
chr1	59749960	59750350
chr1	59779771	59780052	Bmpr2
chr1	59975064	59975559	Fam117b
chr1	60004096	60004388	Ica1l
chr1	60024829	60025106	Ica1l
chr1	60040377	60040690	Ica1l
chr1	60047973	60048469
chr1	60100916	60101520	Carf
chr1	60132555	60133068	Carf
chr1	60176328	60176713
chr1	60347803	60349322	Cyp20a1
chr1	60357712	60358129	Cyp20a1
chr1	60375445	60375879	Cyp20a1
chr1	60523105	60523403	Raph1
chr1	60535147	60535440	Raph1
chr1	60573652	60574014
chr1	60625019	60625339
chr1	60634899	60635430
chr1	60668662	60668940
chr1	60687646	60688184
chr1	60720002	60720453
chr1	60724804	60725068
chr1	60731542	60731960
chr1	60856201	60856595
chr1	60937958	60938202
chr1	60953310	60953699
chr1	60970419	60970679
chr1	60989630	60989863	Icos
chr1	61029222	61029713
chr1	61063215	61063602
chr1	61251831	61252212
chr1	61282554	61283000
chr1	61347819	61348117
chr1	61353130	61353371
chr1	61366667	61366968
chr1	61406522	61406795
chr1	61467306	61467682
chr1	61543225	61543526
chr1	61551812	61552265
chr1	61559115	61559369
chr1	61569210	61569704
chr1	61605110	61605802
chr1	61740634	61740900	Pard3b
chr1	61768693	61768973	Pard3b
chr1	61883167	61883477	Pard3b
chr1	62071461	62071898	Pard3b
chr1	62116785	62117037	Pard3b
chr1	62138714	62139274	Pard3b
chr1	62308303	62308860	Pard3b
chr1	62352832	62353141	Pard3b
chr1	62533936	62534532	Pard3b
chr1	62539630	62540250	Pard3b
chr1	62540727	62541356	Pard3b
chr1	62583829	62584256	Pard3b
chr1	62601350	62601780	Pard3b
chr1	62643549	62644031
chr1	62726690	62727109	Nrp2
chr1	62743694	62744024	Nrp2
chr1	62793409	62793648	Nrp2:4930487H11Rik
chr1	62795136	62795426	Nrp2:4930487H11Rik
chr1	62825117	62825510
chr1	62869340	62869689
chr1	62870582	62871026
chr1	62900849	62901235
chr1	62991647	62991934
chr1	63014955	63015207
chr1	63084505	63084917	Ino80d
chr1	63124809	63125247	Ino80dos
chr1	63161830	63162153	Ndufs1
chr1	63251213	63251453	Zdbf2
chr1	63298609	63298914	Zdbf2
chr1	63299573	63299931	Zdbf2
chr1	63326351	63326905
chr1	63335568	63336128
chr1	63344912	63345907
chr1	63375650	63375860
chr1	63379495	63380071
chr1	63433758	63434113
chr1	63500234	63500607	Adam23
chr1	63561345	63561603	Adam23
chr1	63622370	63622769	Dytn
chr1	63674260	63674712	Dytn
chr1	63687513	63687901	Dytn
chr1	63720012	63720300	Mdh1b
chr1	63743800	63744024	Fastkd2
chr1	63775687	63776001
chr1	63859077	63859679
chr1	63875274	63875688
chr1	63883906	63884192
chr1	63885107	63885385
chr1	63926555	63926781
chr1	63951542	63951825
chr1	63965172	63965367	Gm13749
chr1	64047371	64047610	Klf7
chr1	64088369	64088859	Klf7
chr1	64133970	64134165
chr1	64178144	64178424
chr1	64184656	64185124
chr1	64188772	64189098
chr1	64270312	64271376
chr1	64304887	64305266
chr1	64313574	64314015
chr1	64314550	64314819
chr1	64315522	64316400
chr1	64332022	64332410
chr1	64383024	64383786
chr1	64389743	64390245
chr1	64407726	64408078
chr1	64416767	64417116
chr1	64444709	64445152
chr1	64476997	64478207
chr1	64545882	64546207	Creb1
chr1	64585847	64587283	Creb1
chr1	64642748	64643239
chr1	64657252	64657545
chr1	64663546	64664278
chr1	64755118	64755516
chr1	64883741	64884127	Plekhm3
chr1	64960245	64960742
chr1	64966988	64967488
chr1	64978931	64979212
chr1	64996693	64997404
chr1	65086722	65087200
chr1	65106247	65106574	D630023F18Rik
chr1	65115603	65116692	D630023F18Rik
chr1	65124956	65125633
chr1	65126873	65127964
chr1	65197514	65197901	Pikfyve
chr1	65200982	65201533	Pikfyve
chr1	65243544	65243947	Pikfyve
chr1	65247541	65247924	Pikfyve
chr1	65292030	65292400
chr1	65315653	65315940	Pth2r
chr1	65337076	65337721	Pth2r
chr1	65344438	65344804	Pth2r
chr1	65385059	65385620	Pth2r
chr1	65387578	65387994	Pth2r
chr1	65426500	65426883
chr1	65429536	65429993
chr1	65466009	65466308
chr1	65539619	65540548
chr1	65541273	65541742
chr1	65542367	65542659
chr1	65570885	65571260
chr1	65580037	65580304
chr1	65591598	65591989
chr1	65609406	65609717
chr1	65668664	65669235
chr1	65675894	65676237
chr1	65678220	65678601
chr1	65708126	65708834
chr1	65761926	65762169
chr1	65780757	65781233
chr1	65781308	65781674
chr1	65815055	65815745
chr1	65817250	65817760
chr1	65849848	65850042
chr1	65886109	65886598
chr1	65889538	65889987
chr1	65891482	65892203
chr1	65910372	65910875
chr1	66017555	66018005
chr1	66024204	66024881
chr1	66029328	66029651
chr1	66037955	66038504
chr1	66105397	66105744
chr1	66180252	66180507	Map2
chr1	66210124	66210359	Map2
chr1	66252451	66252746	Map2
chr1	66323872	66324453	Map2
chr1	66333125	66333498	Map2
chr1	66347459	66347826	Map2
chr1	66358103	66358561	Map2
chr1	66510919	66511212	Unc80
chr1	66581895	66582279	Unc80
chr1	66658754	66658968	Unc80
chr1	66660766	66661514	Unc80
chr1	66752477	66752950	Kansl1l
chr1	66860738	66861032	Acadl
chr1	66870235	66870536
chr1	66884974	66885407
chr1	66892641	66892974
chr1	66901664	66901968
chr1	66947534	66947743
chr1	66967748	66968408
chr1	66968700	66969124
chr1	67005498	67005714	Lancl1
chr1	67039874	67040190
chr1	67072103	67072634
chr1	67107671	67108782
chr1	67140259	67140583	Cps1
chr1	67159519	67159822	Cps1
chr1	67167812	67168265	Cps1
chr1	67241425	67241945
chr1	67368118	67368492
chr1	67386512	67386701
chr1	67564141	67564428
chr1	67596894	67597142
chr1	67614084	67614372
chr1	67626597	67626963
chr1	67642756	67643187
chr1	67679438	67679866
chr1	67714973	67715504
chr1	67751244	67751796
chr1	67758138	67758639
chr1	67810659	67811029
chr1	67866556	67867040
chr1	67882915	67883160
chr1	67952690	67953012
chr1	67958276	67958550
chr1	67977412	67977819
chr1	68022355	68022625
chr1	68046279	68046470	Erbb4
chr1	68109578	68109992	Erbb4
chr1	68126486	68126966	Erbb4
chr1	68175191	68175545	Erbb4
chr1	68244273	68244595	Erbb4
chr1	68277859	68278393	Erbb4
chr1	68281183	68281484	Erbb4
chr1	68302727	68303025	Erbb4
chr1	68470744	68471044	Erbb4
chr1	68503482	68503819	Erbb4
chr1	68546058	68546643	Erbb4
chr1	68610705	68611449	Erbb4
chr1	68613057	68613628	Erbb4
chr1	68748215	68748623	Erbb4
chr1	68768656	68769017	Erbb4
chr1	68774569	68774879	Erbb4
chr1	69079917	69080526	Erbb4
chr1	69085362	69085656	Erbb4
chr1	69119682	69119991
chr1	69145761	69146410
chr1	69231373	69231795
chr1	69241356	69241615
chr1	69246687	69247120
chr1	69267125	69267334
chr1	69330330	69330794
chr1	69341522	69341986
chr1	69456670	69457063
chr1	69459437	69459941
chr1	69489801	69490075
chr1	69497028	69497488
chr1	69622722	69623068	Ikzf2
chr1	69642630	69642997	Ikzf2
chr1	69662377	69662823	Ikzf2
chr1	69670560	69670956	Ikzf2
chr1	69697874	69698308
chr1	69701754	69702555
chr1	69702690	69703525
chr1	69715607	69715870
chr1	69723313	69723681
chr1	69732238	69732732
chr1	69831445	69832029	Spag16
chr1	69912623	69913027	Spag16
chr1	69984381	69985529	Spag16
chr1	70065459	70065851	Spag16
chr1	70081932	70082176	Spag16
chr1	70092919	70093395	Spag16
chr1	70160084	70160299	Spag16
chr1	70201771	70201952	Spag16
chr1	70237219	70237710	Spag16
chr1	70257852	70258212	Spag16
chr1	70266600	70266993	Spag16
chr1	70363603	70364167	Spag16
chr1	70405750	70406053	Spag16
chr1	70612395	70613284	Spag16
chr1	70635120	70635535	Spag16
chr1	70639832	70640114	Spag16
chr1	70659010	70659355	Spag16
chr1	70698248	70698729	Spag16
chr1	70770434	70770852	Vwc2l
chr1	70924720	70925155
chr1	70941220	70941411
chr1	71079220	71079531	Bard1
chr1	71151416	71151979
chr1	71171519	71171971
chr1	71223546	71224048
chr1	71295434	71295792	Abca12
chr1	71341006	71341526	Abca12
chr1	71495104	71495359
chr1	71696773	71697209
chr1	71699700	71700152
chr1	71726123	71726502
chr1	71757516	71758032
chr1	71790474	71790809
chr1	71849896	71850636
chr1	71869686	71870477
chr1	71909880	71910269
chr1	71932608	71932936
chr1	71944158	71944552
chr1	71972639	71973031	4933417E11Rik
chr1	71986759	71987090	4933417E11Rik
chr1	72008372	72008755
chr1	72076962	72077403
chr1	72099118	72099571
chr1	72100948	72101277
chr1	72125480	72125975
chr1	72132128	72132866
chr1	72142704	72143088
chr1	72148799	72149145
chr1	72161135	72161850	Mreg
chr1	72210557	72210970	Mreg
chr1	72215519	72215874
chr1	72216396	72216873
chr1	72233363	72233895
chr1	72239932	72240389
chr1	72277726	72278050	Pecr
chr1	72283502	72283728	Pecr:Tmem169
chr1	72407119	72407352
chr1	72408433	72408829
chr1	72427369	72427876	2004-03-01
chr1	72463518	72463907	2004-03-01
chr1	72475895	72476268	2004-03-01
chr1	72518700	72519050	2004-03-01
chr1	72528407	72528643	2004-03-01
chr1	72553036	72553659
chr1	72601812	72602128	Smarcal1
chr1	72660047	72660327	Ankar
chr1	72676905	72677319	Ankar
chr1	72703061	72703525
chr1	72721385	72721734
chr1	72726037	72726424
chr1	72727745	72728190
chr1	72773549	72773911
chr1	72786941	72787298
chr1	72812974	72813271
chr1	72921682	72922095
chr1	72923388	72923961
chr1	73039359	73039638
chr1	73051371	73051718
chr1	73110548	73111028
chr1	73334460	73334781
chr1	73351429	73351777
chr1	73376344	73376630
chr1	73420000	73420558	D530049I02Rik
chr1	73421385	73421764	D530049I02Rik
chr1	73454802	73455098
chr1	73465779	73466097
chr1	73478577	73478892
chr1	73482375	73482724
chr1	73485739	73485944
chr1	73489425	73489942
chr1	73500065	73500559
chr1	73504595	73504977
chr1	73565913	73566213
chr1	73587343	73587686
chr1	73677308	73677821	6030407O03Rik
chr1	73703981	73704263	6030407O03Rik
chr1	73722797	73723076	6030407O03Rik
chr1	73832390	73833611	6030407O03Rik
chr1	73853359	73853766	6030407O03Rik
chr1	73895762	73897435
chr1	73898447	73898921
chr1	73933734	73934077	Tns1
chr1	73962926	73963198	Tns1
chr1	73981138	73981591	Tns1
chr1	74015287	74015576	Tns1
chr1	74071631	74072014	Tns1
chr1	74076812	74077222	Tns1
chr1	74117063	74117457	Tns1
chr1	74118746	74119127	Tns1
chr1	74182716	74183175
chr1	74198486	74198901
chr1	74205404	74205679
chr1	74215372	74215741
chr1	74273595	74273975
chr1	74294589	74294868	Pnkd:Tmbim1
chr1	74313832	74314412	Pnkd
chr1	74350228	74350647	Pnkd
chr1	74411562	74411838	Vil1
chr1	74444638	74444885	Usp37
chr1	74521282	74521609	Rqcd1:Usp37
chr1	74538945	74539218	Usp37
chr1	74551645	74552081	Plcd4
chr1	74560933	74561178	Plcd4
chr1	74592827	74593386	Rnf25:Bcs1l
chr1	74606049	74607043	Stk36
chr1	74608484	74608957	Stk36
chr1	74637223	74637419	Stk36
chr1	74653343	74653671
chr1	74660214	74660673
chr1	74741920	74742233	Prkag3
chr1	74792555	74793030	Wnt10a
chr1	74797065	74797473	Wnt10a
chr1	74810671	74811196
chr1	74839714	74839999
chr1	74846952	74847295
chr1	74866826	74867304
chr1	74871005	74871246
chr1	74888739	74889402	Cryba2
chr1	75004507	75005121	Nhej1
chr1	75042458	75042794	Nhej1
chr1	75042957	75043289	Nhej1
chr1	75130366	75130705	Slc23a3
chr1	75256346	75257015	Ptprn
chr1	75259272	75259673	Ptprn
chr1	75305024	75305310
chr1	75319946	75320448
chr1	75351347	75351655
chr1	75460537	75462826	Asic4
chr1	75614982	75615499
chr1	75634798	75635076
chr1	75643366	75644010
chr1	75668817	75669082
chr1	75853147	75853469
chr1	75855961	75856529
chr1	75856723	75857164
chr1	75867647	75867983
chr1	75871135	75871380
chr1	75958167	75958537
chr1	76002908	76003650
chr1	76005325	76005945
chr1	76007621	76008023
chr1	76067817	76068191
chr1	76102462	76102856
chr1	76103425	76103933
chr1	76125679	76126309
chr1	76239839	76240027
chr1	76250171	76250511
chr1	76302883	76303097
chr1	76348021	76348244
chr1	76383161	76383682
chr1	76428202	76428669
chr1	76566928	76567267
chr1	76571598	76572020
chr1	76575823	76576280
chr1	76588245	76589183
chr1	76591812	76592630
chr1	76598525	76598794
chr1	76606632	76607097
chr1	76614886	76616021
chr1	76618982	76619290
chr1	76639773	76640120
chr1	76683824	76684309
chr1	76708091	76708372
chr1	76730721	76730956
chr1	76745011	76745383
chr1	76773241	76773578
chr1	76776242	76778015
chr1	76808785	76809579
chr1	76882662	76882965
chr1	76911119	76911491
chr1	76916410	76916614
chr1	76938633	76938901
chr1	76971043	76971381
chr1	77004526	77005104
chr1	77005888	77006328
chr1	77015426	77015839
chr1	77193279	77193482
chr1	77195045	77195280
chr1	77347211	77347572
chr1	77351524	77351862
chr1	77352523	77352943
chr1	77354266	77354611
chr1	77395073	77395356	Epha4
chr1	77401967	77402352	Epha4
chr1	77424262	77424529	Epha4
chr1	77434284	77434695	Epha4
chr1	77529485	77529830
chr1	77536820	77537476
chr1	77593312	77593562
chr1	77593829	77594075
chr1	77607008	77607608
chr1	77612977	77613473
chr1	77648020	77648327
chr1	77667762	77668360
chr1	77671638	77671946
chr1	77744191	77744568
chr1	77763211	77763559
chr1	77790375	77790747
chr1	77800621	77800876
chr1	77801457	77801808
chr1	77802407	77802813
chr1	77812899	77813219
chr1	77960594	77960858
chr1	78031797	78032243
chr1	78046110	78046770
chr1	78140250	78140535	Pax3
chr1	78179366	78179734	Pax3
chr1	78231476	78231864
chr1	78245375	78245589
chr1	78272715	78272971
chr1	78288058	78288362
chr1	78326535	78326821	Sgpp2
chr1	78351602	78351973	Sgpp2
chr1	78398139	78398509	Sgpp2
chr1	78432762	78433155	Farsb
chr1	78594148	78594650
chr1	78599915	78600188
chr1	78638298	78639104
chr1	78646434	78646871
chr1	78678112	78678492	Acsl3
chr1	78718660	78719204
chr1	78726342	78726705
chr1	78741239	78741478
chr1	78807004	78807300
chr1	78829711	78830918
chr1	78858258	78859076
chr1	78898512	78898953
chr1	78946486	78946788
chr1	78958352	78958699
chr1	78959987	78960382
chr1	78991451	78992015
chr1	79018800	79019987
chr1	79022840	79023308
chr1	79098393	79098963
chr1	79099811	79100758
chr1	79207515	79207906
chr1	79258646	79258849
chr1	79304965	79305163
chr1	79309804	79310268
chr1	79355270	79355733
chr1	79463997	79464518
chr1	79465480	79465812
chr1	79467311	79467940
chr1	79495491	79495943
chr1	79498663	79499062
chr1	79565411	79565844
chr1	79590989	79591299
chr1	79611199	79611579	Ap1s3
chr1	79634466	79634991	Ap1s3
chr1	79685919	79686266
chr1	79737606	79738097	Wdfy1
chr1	79790057	79790390
chr1	79835998	79836510	Serpine2
chr1	79853882	79854175	Serpine2
chr1	79937010	79937744
chr1	79943729	79944225
chr1	79946296	79946704
chr1	80032775	80032972
chr1	80113285	80113522
chr1	80124262	80124611
chr1	80165889	80166233
chr1	80170030	80170394
chr1	80267769	80268071	Cul3
chr1	80288898	80289178	Cul3
chr1	80352177	80353178
chr1	80366293	80366816
chr1	80406212	80406712
chr1	80452446	80452719	1700016L21Rik
chr1	80500112	80500391	Dock10
chr1	80533315	80533703	Dock10
chr1	80575831	80576088	Dock10
chr1	80631226	80631461	Dock10
chr1	80687085	80687625	Dock10
chr1	80739894	80740191	Dock10
chr1	80750676	80750866	Dock10
chr1	80772928	80773341
chr1	80774101	80774447
chr1	80782483	80782705
chr1	80824504	80824975
chr1	80875937	80876798
chr1	80912560	80912946
chr1	80945935	80946302
chr1	80956552	80956778
chr1	81036495	81036852
chr1	81037292	81037827
chr1	81043383	81043692
chr1	81173003	81173302	Nyap2
chr1	81186058	81186426	Nyap2
chr1	81199725	81200126	Nyap2
chr1	81296766	81297157
chr1	81306352	81306593
chr1	81310328	81310627
chr1	81320740	81321230
chr1	81348372	81348636
chr1	81361358	81361807
chr1	81369562	81369818
chr1	81375330	81375775
chr1	81402498	81402973
chr1	81491727	81492147
chr1	81494482	81494935
chr1	81518964	81519314
chr1	81561639	81562033
chr1	81564109	81564418
chr1	81570612	81571314
chr1	81578644	81579050
chr1	81603586	81603892
chr1	81605090	81605434
chr1	81628662	81629032
chr1	81669050	81669352
chr1	81691743	81693382
[truncated: 70,768 more rows]
