# Supplementary material for: LINE-1 transcription in round spermatids is associated with accretion of 5-carboxylcytosine in their open reading frames
Source: Commun Biol. 2021 Jun 7;4:691. doi: 10.1038/s42003-021-02217-8 (PMC8184969; doi:10.1038/s42003-021-02217-8)
Supplement: Supplementary file 4 — Supplementary Data 2 [file 42003_2021_2217_MOESM4_ESM.xlsx]

## Sheet: 5caC_Down_DMRs
CHR	START	STOP	GENE_ASSOCIATION
chr1	3065501	3066000
chr1	3066001	3066500
chr1	3898001	3898500
chr1	4441501	4442000
chr1	4713001	4713500
chr1	4713501	4714000
chr1	5692501	5693000
chr1	5693001	5693500
chr1	5840501	5841000
chr1	5871001	5871500
chr1	7056001	7056500
chr1	7720001	7720500
chr1	7720501	7721000
chr1	7933501	7934000
chr1	8526001	8526500	Sntg1
chr1	9379001	9379500
chr1	9391001	9391500
chr1	9532501	9533000
chr1	10691001	10691500	Cpa6
chr1	11851001	11851500	A830018L16Rik
chr1	14741001	14741500
chr1	14741501	14742000
chr1	15511501	15512000	Kcnb2
chr1	16477501	16478000	Stau2
chr1	17432001	17432500
chr1	17435501	17436000
chr1	17955501	17956000
chr1	18732501	18733000
chr1	18881001	18881500
chr1	19549001	19549500
chr1	19993001	19993500
chr1	21329501	21330000
chr1	23406001	23406500
chr1	23861501	23862000	Smap1
chr1	26831501	26832000
chr1	27130001	27130500
chr1	27863501	27864000
chr1	29504501	29505000
chr1	29980001	29980500
chr1	31301501	31302000
chr1	31458501	31459000
chr1	31791001	31791500
chr1	32815001	32815500
chr1	37766001	37766500	Tsga10
chr1	47869501	47870000
chr1	47870001	47870500
chr1	48956001	48956500
chr1	51559001	51559500
chr1	51559501	51560000
chr1	53219501	53220000	Pms1
chr1	53241501	53242000	Pms1
chr1	53285501	53286000	Pms1
chr1	53286001	53286500	Pms1
chr1	53723501	53724000
chr1	54347001	54347500	Ccdc150
chr1	55376501	55377000
chr1	55595501	55596000	Plcl1
chr1	56194001	56194500
chr1	58131001	58131500	Aox3
chr1	61864501	61865000	Pard3b
chr1	63017501	63018000
chr1	65995001	65995500
chr1	66071001	66071500
chr1	66071501	66072000
chr1	66909501	66910000
chr1	66974501	66975000
chr1	68981501	68982000	Erbb4
chr1	69480501	69481000
chr1	70094501	70095000	Spag16
chr1	73899501	73900000
chr1	73900001	73900500
chr1	75970501	75971000
chr1	77002501	77003000
chr1	79072501	79073000
chr1	81056001	81056500
chr1	81468501	81469000
chr1	82646501	82647000	Col4a3
chr1	84345001	84345500
chr1	86980501	86981000	Dis3l2
chr1	88734001	88734500
chr1	94390001	94390500
chr1	94736001	94736500
chr1	94830501	94831000
chr1	95091501	95092000
chr1	95141501	95142000
chr1	95418001	95418500
chr1	95944501	95945000
chr1	96407501	96408000
chr1	96679001	96679500
chr1	98332501	98333000
chr1	99057001	99057500
chr1	99057501	99058000
chr1	101863501	101864000
chr1	102778501	102779000
chr1	103561501	103562000
chr1	103587001	103587500
chr1	105045501	105046000
chr1	107075501	107076000
chr1	107201001	107201500
chr1	108184501	108185000
chr1	108265001	108265500
chr1	110339001	110339500
chr1	110810001	110810500
chr1	113906001	113906500
chr1	114413501	114414000
chr1	114429501	114430000
chr1	115759001	115759500	Cntnap5a
chr1	116459501	116460000	Cntnap5a
chr1	117343501	117344000
chr1	117592501	117593000
chr1	117644501	117645000
chr1	118163001	118163500
chr1	118239501	118240000
chr1	119753501	119754000	Ptpn4
chr1	120823001	120823500
chr1	121859501	121860000
chr1	121860001	121860500
chr1	121931501	121932000
chr1	123462501	123463000	Dpp10
chr1	123818501	123819000	Dpp10
chr1	123819001	123819500	Dpp10
chr1	123871501	123872000	Dpp10
chr1	124168001	124168500
chr1	128315501	128316000	Lct
chr1	128316001	128316500	Lct
chr1	128316501	128317000	Lct
chr1	128317001	128317500	Lct
chr1	129406001	129406500	Thsd7b
chr1	130256501	130257000
chr1	130558501	130559000
chr1	137871001	137871500
chr1	139898501	139899000
chr1	140566501	140567000	Kcnt2
chr1	140694501	140695000
chr1	140869501	140870000
chr1	140870001	140870500
chr1	142123501	142124000
chr1	142507001	142507500
chr1	142507501	142508000
chr1	142639501	142640000
chr1	142660001	142660500
chr1	142878001	142878500
chr1	143087001	143087500
chr1	143184001	143184500
chr1	144950001	144950500
chr1	145794501	145795000
chr1	146439501	146440000
chr1	146979501	146980000
chr1	147742001	147742500
chr1	147813001	147813500
chr1	148565501	148566000
chr1	152319501	152320000
chr1	153450501	153451000	Shcbp1l
chr1	159026001	159026500
chr1	163218001	163218500
chr1	163335001	163335500
chr1	165417501	165418000	Dcaf6
chr1	166370501	166371000
chr1	166534501	166535000
chr1	173816501	173817000
chr1	173817001	173817500
chr1	175254501	175255000	Rgs7
chr1	181028501	181029000
chr1	186368001	186368500
chr1	188308501	188309000	Ush2a
chr2	3057001	3057500
chr2	3071501	3072000
chr2	3085501	3086000
chr2	6768001	6768500	Celf2
chr2	8248501	8249000
chr2	9384001	9384500
chr2	11466501	11467000
chr2	11467001	11467500
chr2	11575501	11576000
chr2	11994001	11994500
chr2	12434001	12434500
chr2	12434501	12435000
chr2	13866501	13867000
chr2	13867001	13867500
chr2	13867501	13868000
chr2	14092501	14093000	Stam
chr2	14438501	14439000	Slc39a12
chr2	15748501	15749000
chr2	16205001	16205500
chr2	16483001	16483500	Plxdc2
chr2	19127501	19128000
chr2	19221501	19222000	Armc3
chr2	19500501	19501000	4921504E06Rik
chr2	20054501	20055000
chr2	22134501	22135000
chr2	23300501	23301000
chr2	23798001	23798500
chr2	32041501	32042000	Nup214
chr2	35868001	35868500	Ttll11
chr2	36764001	36764500	Mir684-1
chr2	36944001	36944500	Mir684-1
chr2	36981001	36981500	Mir684-1
chr2	37956501	37957000	Dennd1a:Mir684-1
chr2	39293001	39293500	Mir684-1
chr2	40140001	40140500	Mir684-1
chr2	40196501	40197000	Mir684-1
chr2	41292001	41292500	Lrp1b:Mir684-1
chr2	41387001	41387500	Lrp1b:Mir684-1
chr2	43313001	43313500	Mir684-1
chr2	43504001	43504500	Mir684-1
chr2	44798001	44798500	Gtdc1:Mir684-1
chr2	45314001	45314500	Mir684-1
chr2	47598001	47598500	Mir684-1
chr2	47942501	47943000	Mir684-1
chr2	48857501	48858000	Acvr2a:Mir684-1
chr2	50228501	50229000	Mir684-1
chr2	50391001	50391500	Gm13483:Mir684-1
chr2	50545001	50545500	Mir684-1
chr2	50845501	50846000	Mir684-1
chr2	53228001	53228500	Mir684-1
chr2	53290501	53291000	Mir684-1
chr2	53291001	53291500	Mir684-1
chr2	53664501	53665000	Mir684-1
chr2	53820501	53821000	Mir684-1
chr2	54956001	54956500	Galnt13:Mir684-1
chr2	55634001	55634500	Mir684-1
chr2	56814501	56815000	Mir684-1
chr2	57032001	57032500	Mir684-1
chr2	57633501	57634000	Mir684-1
chr2	60726001	60726500	Mir684-1
chr2	61331501	61332000	Mir684-1
chr2	61870001	61870500	Mir684-1
chr2	64792501	64793000	Mir684-1
chr2	67247501	67248000	Mir684-1
chr2	67759001	67759500	Mir684-1
chr2	68686501	68687000	4932414N04Rik:Mir684-1
chr2	70073001	70073500	Myo3b:Mir684-1
chr2	74589001	74589500	Mir684-1
chr2	78950501	78951000	Mir684-1
chr2	83554001	83554500
chr2	84239001	84239500
chr2	86468001	86468500
chr2	86859501	86860000
chr2	86944001	86944500
chr2	87580501	87581000
chr2	88870501	88871000
chr2	89214001	89214500
chr2	89222001	89222500
chr2	89230001	89230500
chr2	89504001	89504500
chr2	89777501	89778000
chr2	90228501	90229000	Olfr1506:Gm13769
chr2	97984001	97984500	Mir3110
chr2	98722001	98722500	Mir3110
chr2	98727001	98727500	Mir3110
chr2	99390501	99391000	Mir3110
chr2	99626001	99626500	Mir3110
chr2	102445501	102446000	Mir3110
chr2	104923001	104923500	Ccdc73:Mir3110
chr2	104923501	104924000	Ccdc73:Mir3110
chr2	105251001	105251500	0610012H03Rik:Mir3110
chr2	105257501	105258000	0610012H03Rik:Mir3110
chr2	105883001	105883500	Mir3110:Elp4
chr2	106145501	106146000	Mir3110
chr2	107110001	107110500	Mir3110
chr2	107532001	107532500	Mir3110
chr2	108123001	108123500	Mir3110
chr2	108200001	108200500	Mir3110
chr2	109072501	109073000	Mir3110
chr2	111006501	111007000	Mir3110
chr2	111007001	111007500	Mir3110
chr2	111719001	111719500	Mir3110
chr2	111942001	111942500	Mir3110
chr2	111952001	111952500	Mir3110
chr2	113934001	113934500	Mir3110
chr2	114472501	114473000	Mir3110
chr2	117274501	117275000	Mir3110
chr2	118866501	118867000	Ivd:Mir3110
chr2	122538001	122538500	Mir3110
chr2	123949001	123949500	Mir3110
chr2	126368501	126369000	Atp8b4:Mir3110
chr2	129854501	129855000	Mir3110
chr2	133246501	133247000	Mir3110
chr2	133699501	133700000	Mir3110
chr2	136492501	136493000	Mir3110
chr2	136566501	136567000	Mir3110
chr2	139387001	139387500	Mir3110
chr2	139534001	139534500	Mir3110:Sptlc3
chr2	139535501	139536000	Mir3110:Sptlc3
chr2	140727001	140727500	Macrod2:Mir3110
chr2	143140501	143141000	Mir3110
chr2	143141001	143141500	Mir3110
chr2	143155501	143156000	Mir3110
chr2	143385501	143386000	Mir3110
chr2	144978501	144979000	Mir3110
chr2	149419001	149419500	Mir3110
chr2	150169501	150170000	Mir3110
chr2	150284001	150284500	Mir3110
chr2	151065501	151066000	Mir3110
chr2	151132501	151133000	Mir3110
chr2	151357001	151357500	Mir3110
chr2	153884001	153884500	Mir3110:Bpifb2
chr2	154278001	154278500	Mir3110
chr2	155150001	155150500	Mir3110:Itch
chr2	158885501	158886000	Mir3110
chr2	158961001	158961500	Mir3110
chr2	160596501	160597000	Mir3110
chr2	163609001	163609500	Ttpal:Mir3110
chr2	167291001	167291500	Mir3110
chr2	169437501	169438000
chr2	172188501	172189000
chr2	172189001	172189500
chr2	175103501	175104000
chr2	175253501	175254000	0610010B08Rik:Gm14391:Gm6710
chr2	175298001	175298500	0610010B08Rik:Gm14288:Gm14391:Gm14440:Gm6710
chr2	175353501	175354000	Gm14308:Gm14430:Gm4724:0610010B08Rik:Gm14288:OTTMUSG00000016609:Gm14391:Gm14440:Gm14434:Gm6710
chr2	175395501	175396000	Gm14308:Gm14430:Gm8898:Gm4724:Gm14431:0610010B08Rik:Gm14288:OTTMUSG00000016609:Gm14391:Gm14440:Gm14434:Gm6710
chr2	175680001	175680500	Gm14308:Gm14430:Gm8898:Gm4724:Gm14431:0610010B08Rik:Gm14288:OTTMUSG00000016609:Gm14391:Gm14440:Gm14434:Gm6710
chr2	175777501	175778000	Gm14308:Gm14430:Gm8898:Gm4724:Gm14431:0610010B08Rik:Gm14288:OTTMUSG00000016609:Gm14391:Gm14440:Gm14434:Gm6710
chr2	175907501	175908000	Gm14308:Gm14430:Gm8898:Gm4724:Gm14431:0610010B08Rik:Gm14288:OTTMUSG00000016609:Gm14391:Gm14434
chr2	176110001	176110500	Gm14308:Gm14430:Gm8898:Gm4724:Gm14431:0610010B08Rik:Gm14288:OTTMUSG00000016609:Gm14434
chr2	176115001	176115500	Gm14308:Gm14430:Gm8898:Gm4724:Gm14431:0610010B08Rik:Gm14288:OTTMUSG00000016609:Gm14434
chr2	176446501	176447000	Gm14308:Gm14430:Gm8898:Gm4724:Gm14431:0610010B08Rik:OTTMUSG00000016609:Gm14434:Gm14405
chr2	176743001	176743500	Gm14405
chr2	177039001	177039500
chr2	177044001	177044500
chr2	177489001	177489500
chr2	181887001	181887500
chr3	3405501	3406000
chr3	3418001	3418500
chr3	4104001	4104500
chr3	4599501	4600000
chr3	5186501	5187000	2700069I18Rik
chr3	5304001	5304500	Zfhx4
chr3	6346501	6347000
chr3	6421001	6421500
chr3	6602501	6603000
chr3	7188501	7189000
chr3	7557501	7558000
chr3	7559001	7559500
chr3	7740501	7741000
chr3	11969001	11969500
chr3	12304501	12305000
chr3	12624001	12624500
chr3	12711001	12711500
chr3	14375501	14376000
chr3	14812001	14812500
chr3	16439001	16439500
chr3	16775001	16775500
chr3	17124501	17125000
chr3	17148001	17148500
chr3	18391501	18392000
chr3	19052001	19052500
chr3	19939001	19939500
chr3	20387501	20388000
chr3	20760501	20761000
chr3	21229501	21230000
chr3	21230001	21230500
chr3	23894501	23895000
chr3	24626501	24627000
chr3	24659001	24659500
chr3	28982001	28982500
chr3	29490501	29491000	Egfem1
chr3	31360001	31360500
chr3	31521501	31522000
chr3	31743501	31744000
chr3	33250501	33251000
chr3	35130001	35130500
chr3	39291001	39291500
chr3	39402001	39402500
chr3	41150001	41150500
chr3	41790001	41790500
chr3	41884001	41884500
chr3	41987501	41988000
chr3	42188001	42188500
chr3	43347001	43347500
chr3	43638001	43638500
chr3	43964501	43965000
chr3	44179001	44179500
chr3	45322001	45322500	2610316D01Rik
chr3	45740501	45741000
chr3	46785001	46785500
chr3	48220501	48221000
chr3	48383001	48383500
chr3	48855001	48855500
chr3	49214501	49215000
chr3	49953001	49953500
chr3	54970001	54970500
chr3	57211001	57211500
chr3	59613501	59614000
chr3	60192501	60193000
chr3	60449001	60449500
chr3	60449501	60450000
chr3	60667001	60667500
chr3	61150501	61151000
chr3	61183001	61183500
chr3	61499001	61499500
chr3	61894501	61895000
chr3	63564001	63564500
chr3	64385001	64385500
chr3	64626001	64626500
chr3	66393001	66393500
chr3	67239501	67240000	Rsrc1
chr3	67821501	67822000
chr3	69917501	69918000
chr3	70816001	70816500
chr3	70937001	70937500
chr3	71617501	71618000
chr3	72427001	72427500
chr3	72595001	72595500
chr3	73243501	73244000	Gm20754
chr3	74024001	74024500
chr3	74264001	74264500
chr3	74394501	74395000
chr3	74950001	74950500
chr3	75317001	75317500
chr3	76254001	76254500	Fstl5
chr3	77157501	77158000
chr3	78469501	78470000
chr3	80442001	80442500
chr3	81447001	81447500
chr3	81595001	81595500
chr3	83924501	83925000	D930015E06Rik
chr3	87314001	87314500
chr3	87473501	87474000	Fcrl5
chr3	90718501	90719000
chr3	90797501	90798000
chr3	91104001	91104500
chr3	91404501	91405000
chr3	91439001	91439500
chr3	93227001	93227500
chr3	93229501	93230000
chr3	93932501	93933000
chr3	94044501	94045000	Gm9125:Gm10697:Tdpoz5
chr3	98432501	98433000	Zfp697
chr3	98441001	98441500
chr3	98612001	98612500
chr3	99532001	99532500
chr3	100569501	100570000	Man1a2
chr3	103955501	103956000	Rsbn1
chr3	106099001	106099500
chr3	106242501	106243000
chr3	106243001	106243500
chr3	106243501	106244000
chr3	106665501	106666000
chr3	106702001	106702500	Lrif1
chr3	106856001	106856500
chr3	109007501	109008000	Fam102b
chr3	110444001	110444500
chr3	110631501	110632000
chr3	111279501	111280000
chr3	111287501	111288000
chr3	112587501	112588000
chr3	112836001	112836500
chr3	112987001	112987500
chr3	114452001	114452500
chr3	114687001	114687500
chr3	114784001	114784500
chr3	119458001	119458500
chr3	119667001	119667500
chr3	119674001	119674500
chr3	123366001	123366500	Sec24d
chr3	123964501	123965000
chr3	124242501	124243000
chr3	124483501	124484000
chr3	124967001	124967500
chr3	125390501	125391000
chr3	126543001	126543500
chr3	126908001	126908500
chr3	127442501	127443000
chr3	128739001	128739500
chr3	129122501	129123000
chr3	134596501	134597000
chr3	134747501	134748000
chr3	134898501	134899000	Tacr3
chr3	135070001	135070500
chr3	136319001	136319500	Bank1
chr3	137469001	137469500
chr3	137469501	137470000
chr3	137505501	137506000
chr3	138171001	138171500	4930579F01Rik
chr3	139457001	139457500	Stpg2
chr3	139482001	139482500	Stpg2
chr3	139612001	139612500	Stpg2
chr3	140955001	140955500
chr3	142846501	142847000	Pkn2
chr3	142909501	142910000
chr3	147468001	147468500
chr3	147689501	147690000
chr3	151104501	151105000
chr3	154643001	154643500
chr3	155907001	155907500
chr3	156362501	156363000
chr3	157824001	157824500
chr3	158336501	158337000	Lrrc7
chr3	158585501	158586000
chr3	158894001	158894500
chr3	159189001	159189500	Gm20752
chr3	159749001	159749500
chr4	5311001	5311500
chr4	6126001	6126500
chr4	6150001	6150500
chr4	6295001	6295500
chr4	7399501	7400000
chr4	8258501	8259000
chr4	9456001	9456500	Asph
chr4	9813001	9813500	4930412C18Rik
chr4	10274001	10274500
chr4	10658501	10659000	1700123O12Rik
chr4	10659001	10659500	1700123O12Rik
chr4	11397001	11397500
chr4	12198001	12198500
chr4	12842501	12843000
chr4	12999001	12999500
chr4	12999501	13000000
chr4	13261001	13261500
chr4	15676501	15677000
chr4	16023001	16023500
chr4	17374001	17374500
chr4	17598001	17598500
chr4	18279501	18280000
chr4	18523001	18523500
chr4	21188001	21188500
chr4	21489501	21490000
chr4	21490001	21490500
chr4	21583501	21584000
chr4	22628501	22629000
chr4	22683001	22683500
chr4	24357501	24358000
chr4	24358001	24358500
chr4	24774501	24775000	Klhl32
chr4	24822001	24822500	Klhl32
chr4	24822501	24823000	Klhl32
chr4	25057501	25058000
chr4	25059501	25060000
chr4	25164001	25164500
chr4	25456501	25457000
chr4	27151001	27151500
chr4	27310001	27310500
chr4	28955501	28956000	Epha7
chr4	30362001	30362500
chr4	34256501	34257000
chr4	35979001	35979500	Lingo2
chr4	38161501	38162000
chr4	38219501	38220000
chr4	38896501	38897000
chr4	39802501	39803000
chr4	39860001	39860500
chr4	48846501	48847000
chr4	49371001	49371500
chr4	49463001	49463500
chr4	50474501	50475000
chr4	51317501	51318000
chr4	51346001	51346500
chr4	52066001	52066500
chr4	56398001	56398500
chr4	56407001	56407500
chr4	60571501	60572000	Mup15:Mup2
chr4	61187501	61188000	Gm2083:Mup15:Mup2
chr4	61217501	61218000	Gm2083:Mup15:Mup2
chr4	61429001	61429500	Gm2083:Mup15:Mup2
chr4	61508501	61509000	Gm2083
chr4	64416001	64416500
chr4	64552001	64552500
chr4	67706501	67707000
chr4	67720501	67721000
chr4	69364501	69365000
chr4	69566501	69567000
chr4	69790001	69790500
chr4	70757001	70757500
chr4	71423001	71423500
chr4	72676501	72677000
chr4	72987501	72988000
chr4	73195001	73195500
chr4	73413501	73414000
chr4	74704001	74704500
chr4	75049501	75050000
chr4	75691501	75692000
chr4	76835001	76835500	Ptprd
chr4	77374001	77374500	Ptprd
chr4	77940001	77940500	Ptprd
chr4	77940501	77941000	Ptprd
chr4	79208501	79209000
chr4	80602001	80602500
chr4	80653001	80653500
chr4	80732501	80733000
chr4	81159501	81160000
chr4	81200501	81201000
chr4	81812501	81813000
chr4	82773501	82774000
chr4	83745001	83745500	Ccdc171
chr4	84823501	84824000
chr4	85568001	85568500
chr4	86432001	86432500
chr4	88660001	88660500
chr4	89493501	89494000
chr4	89494001	89494500
chr4	89839501	89840000
chr4	90154501	90155000
chr4	93933001	93933500
chr4	94265501	94266000
chr4	95115001	95115500
chr4	95115501	95116000
chr4	96647501	96648000	Cyp2j5
chr4	97031501	97032000
chr4	97288001	97288500
chr4	99649001	99649500
chr4	102701001	102701500
chr4	105415001	105415500
chr4	113163501	113164000	Skint6
chr4	113358501	113359000
chr4	114056001	114056500
chr4	115191501	115192000
chr4	115272501	115273000
chr4	117179001	117179500	Kif2c
chr4	121136501	121137000
chr4	121527501	121528000
chr4	121533501	121534000
chr4	121534001	121534500
chr4	144165001	144165500
chr4	144681001	144681500	Gm436
chr4	145420501	145421000
chr5	4139001	4139500
chr5	4903501	4904000	Cdk14
chr5	6211501	6212000
chr5	6467501	6468000
chr5	8194001	8194500	Adam22
chr5	8613001	8613500	Rundc3b
chr5	8645501	8646000
chr5	13954001	13954500
chr5	14954001	14954500	Speer8-ps1
chr5	15009001	15009500
chr5	15510501	15511000
chr5	15511001	15511500
chr5	15598001	15598500
chr5	15693001	15693500	Speer7-ps1
chr5	19084001	19084500
chr5	19448501	19449000	Magi2
chr5	22421001	22421500
chr5	23320501	23321000
chr5	23685501	23686000
chr5	23868501	23869000	Mir3471-1
chr5	28964501	28965000
chr5	29868001	29868500
chr5	31372501	31373000
chr5	31424001	31424500
chr5	31424501	31425000
chr5	32597001	32597500
chr5	40151001	40151500
chr5	40353501	40354000
chr5	40850001	40850500
chr5	41226001	41226500
chr5	41892501	41893000
chr5	42867001	42867500
chr5	46372001	46372500
chr5	46775501	46776000
chr5	46776001	46776500
chr5	50287501	50288000
chr5	51374501	51375000
chr5	54702501	54703000
chr5	55344501	55345000
chr5	55781501	55782000
chr5	57368001	57368500
chr5	57428001	57428500
chr5	58592001	58592500
chr5	58695501	58696000
chr5	59169001	59169500
chr5	59578001	59578500
chr5	60917501	60918000
chr5	61029001	61029500
chr5	61041001	61041500
chr5	61060001	61060500
chr5	61233501	61234000
chr5	61238001	61238500
chr5	62426001	62426500
chr5	68392501	68393000
chr5	70047001	70047500
chr5	70455001	70455500
chr5	70457001	70457500
chr5	70540501	70541000
chr5	70541001	70541500
chr5	70809001	70809500	Gabrg1
chr5	70809501	70810000	Gabrg1
chr5	76260501	76261000	Mir1191:Clock
chr5	76261001	76261500	Mir1191:Clock
chr5	78040001	78040500
chr5	78439001	78439500
chr5	78441501	78442000
chr5	78468001	78468500
chr5	80726001	80726500
chr5	81998501	81999000
chr5	82183001	82183500
chr5	82183501	82184000
chr5	82197001	82197500
chr5	82855501	82856000
chr5	83058001	83058500
chr5	83242501	83243000
chr5	84788001	84788500
chr5	84890501	84891000
chr5	87168001	87168500
chr5	87173001	87173500
chr5	87212001	87212500
chr5	88057001	88057500
chr5	89487001	89487500
chr5	93347501	93348000
chr5	94024001	94024500
chr5	94695001	94695500	Gm6367:BC061212:A430089I19Rik:Gm7978
chr5	95621001	95621500	Gm3286:BC061212:Gm7978
chr5	96284001	96284500
chr5	101674501	101675000
chr5	104994001	104994500
chr5	104994501	104995000
chr5	105256501	105257000
chr5	105316501	105317000
chr5	106864501	106865000	Hfm1
chr5	106865001	106865500	Hfm1
chr5	107882501	107883000
chr5	108183001	108183500	Ccdc18
chr5	108199001	108199500	Ccdc18
chr5	108199501	108200000	Ccdc18
chr5	108829501	108830000
chr5	108834001	108834500
chr5	109074501	109075000
chr5	111352001	111352500	Pitpnb
chr5	128327001	128327500	Tmem132d
chr5	130487501	130488000	Caln1
chr5	135418001	135418500	Hip1
chr5	145518501	145519000
chr5	145936001	145936500
chr5	151518501	151519000
chr6	3229001	3229500
chr6	3366501	3367000
chr6	3822501	3823000
chr6	4259001	4259500
chr6	5069001	5069500	Ppp1r9a
chr6	5625501	5626000
chr6	7014501	7015000	Acn9
chr6	7015001	7015500	Acn9
chr6	7115001	7115500
chr6	7186501	7187000
chr6	7618001	7618500
chr6	8569001	8569500	Glcci1
chr6	9613001	9613500
chr6	9962001	9962500
chr6	10673001	10673500
chr6	10873501	10874000
chr6	10874001	10874500
chr6	11382501	11383000
chr6	11862501	11863000
chr6	12780001	12780500
chr6	14373501	14374000
chr6	15586501	15587000
chr6	15587001	15587500
chr6	16204501	16205000
chr6	16245501	16246000
chr6	16254501	16255000
chr6	16491001	16491500
chr6	19053501	19054000
chr6	19632001	19632500
chr6	19633001	19633500
chr6	20391501	20392000
chr6	22107001	22107500	Cped1
chr6	22921001	22921500	Ptprz1
chr6	23483001	23483500	Cadps2
chr6	24009501	24010000
chr6	24430501	24431000
chr6	24810001	24810500
chr6	25253001	25253500
chr6	25253501	25254000
chr6	25884501	25885000
chr6	26050501	26051000
chr6	26116001	26116500
chr6	27524501	27525000	Grm8
chr6	27588001	27588500	Grm8
chr6	28299501	28300000
chr6	31763501	31764000
chr6	31764001	31764500
chr6	32081501	32082000
chr6	33780501	33781000	Exoc4
chr6	41124001	41124500
chr6	42099001	42099500
chr6	42146501	42147000
chr6	42650001	42650500
chr6	43128501	43129000
chr6	48149501	48150000
chr6	48278001	48278500
chr6	56586001	56586500
chr6	57614001	57614500	Herc6
chr6	58468001	58468500
chr6	58468501	58469000
chr6	58617501	58618000	Abcg2
chr6	59007001	59007500	Fam13a
chr6	59766001	59766500
chr6	59826001	59826500
chr6	59933001	59933500
chr6	60032501	60033000
chr6	60469501	60470000
chr6	64217501	64218000	Grid2
chr6	64409001	64409500	Grid2
chr6	65198001	65198500
chr6	66230501	66231000
chr6	68402001	68402500
chr6	68417001	68417500
chr6	68745501	68746000
chr6	68780501	68781000
chr6	69162001	69162500
chr6	73787001	73787500
chr6	73867501	73868000
chr6	74182501	74183000
chr6	74683001	74683500
chr6	75133501	75134000
chr6	75442001	75442500
chr6	75442501	75443000
chr6	76654001	76654500
chr6	78778501	78779000
chr6	79060501	79061000
chr6	79171001	79171500
chr6	79565001	79565500
chr6	81014001	81014500
chr6	81479001	81479500
chr6	84536501	84537000
chr6	84802001	84802500	Exoc6b
chr6	89957001	89957500
chr6	92119501	92120000	Nr2c2
chr6	95306001	95306500	AY512915
chr6	95306501	95307000	AY512915
chr6	102769501	102770000
chr6	102820501	102821000
chr6	102951001	102951500
chr6	103935501	103936000
chr6	103936001	103936500
chr6	105319001	105319500
chr6	105643501	105644000
chr6	106140001	106140500	Cntn4
chr6	107861501	107862000
chr6	109423501	109424000
chr6	111210501	111211000	Grm7
chr6	116346001	116346500	2008-03-01
chr6	118229001	118229500
chr6	121754001	121754500
chr6	122016001	122016500	Mug2
chr6	122185001	122185500	Mug-ps1
chr6	122203501	122204000	Mug-ps1
chr6	122984501	122985000
chr6	123134501	123135000	Clec4a2
chr6	123135001	123135500	Clec4a2
chr6	123545001	123545500
chr6	123545501	123546000
chr6	123721501	123722000	Vmn2r23
chr6	123722001	123722500	Vmn2r23
chr6	123985501	123986000
chr6	124018001	124018500
chr6	124268001	124268500
chr6	126259501	126260000
chr6	126260001	126260500
chr6	128696001	128696500
chr6	130097501	130098000	Klra15:Klra22:Klra12
chr6	130131001	130131500	Klra15:Klra22:Klra12
chr6	130671501	130672000
chr6	131158001	131158500
chr6	131185501	131186000
chr6	132192001	132192500	Gm4736
chr6	132925001	132925500
chr6	133438501	133439000
chr6	133548501	133549000
chr6	136757001	136757500	Gucy2c
chr6	138219001	138219500
chr6	138842501	138843000
chr6	138843001	138843500
chr6	138983501	138984000
chr6	142120501	142121000	Slco1a6
chr6	142436501	142437000	Gys2
chr6	146262001	146262500	Itpr2
chr6	147448001	147448500
chr6	148076501	148077000	Far2
chr7	3363001	3363500	Cacng7
chr7	3966501	3967000
chr7	3996501	3997000
chr7	3998501	3999000
chr7	5120001	5120500
chr7	5419501	5420000
chr7	5420001	5420500
chr7	5945501	5946000
chr7	7157001	7157500
chr7	7302001	7302500
chr7	7730001	7730500
chr7	7827501	7828000
chr7	8205001	8205500	Vmn2r47
chr7	8266001	8266500	Vmn2r47
chr7	9269501	9270000	Vmn2r47
chr7	9779501	9780000	Vmn2r47
chr7	10146501	10147000
chr7	11588001	11588500
chr7	12129501	12130000
chr7	12231501	12232000
chr7	13061001	13061500
chr7	14296001	14296500
chr7	14380501	14381000
chr7	14419001	14419500	2810007J24Rik
chr7	15029501	15030000
chr7	15283501	15284000
chr7	15284001	15284500
chr7	15610001	15610500
chr7	17115001	17115500
chr7	18123501	18124000
chr7	18206501	18207000
chr7	18207001	18207500
chr7	18208501	18209000
chr7	18296001	18296500
chr7	18572501	18573000
chr7	18623501	18624000
chr7	18774501	18775000
chr7	20145501	20146000	Gm16451:Gm16442:Gm10666:Vmn1r93
chr7	20225501	20226000	Vmn1r142:Gm16451:Vmn1r95:Gm16442:Vmn1r94:Gm6164:Gm10666:Vmn1r93:Vmn1r143
chr7	20226001	20226500	Vmn1r142:Gm16451:Vmn1r95:Gm16442:Vmn1r94:Gm6164:Gm10666:Vmn1r93:Vmn1r143
chr7	20423001	20423500	Vmn1r-ps79:Vmn1r142:Gm16451:Vmn1r95:Vmn1r100:Gm8660:Gm5728:Gm16442:Gm4187:Gm8453:Gm4133:Vmn1r94:Gm4498:Vmn1r118:Gm6164:Gm10666:Vmn1r93:Vmn1r143
chr7	20565001	20565500	Gm10670:Vmn1r-ps79:Vmn1r104:Vmn1r142:Gm16451:Vmn1r95:Vmn1r152:Vmn1r100:Gm8660:Vmn1r101:Gm5728:Gm16442:Gm4187:Gm10665:Gm8453:Gm4133:Vmn1r94:Gm5726:Gm4498:Vmn1r149:Vmn1r118:Gm6164:Gm10666:Vmn1r93:Vmn1r143:Gm8677
chr7	20568501	20569000	Gm10670:Vmn1r-ps79:Vmn1r104:Vmn1r142:Gm16451:Vmn1r95:Vmn1r152:Vmn1r100:Gm8660:Vmn1r101:Gm5728:Gm16442:Gm4187:Gm10665:Gm8453:Gm4133:Vmn1r94:Gm5726:Gm4498:Vmn1r149:Vmn1r118:Gm6164:Gm10666:Vmn1r93:Vmn1r143:Gm8677
chr7	20693501	20694000	Gm4201:Gm10670:Vmn1r-ps79:Vmn1r104:Vmn1r142:Gm4541:Gm16451:Vmn1r95:Gm4141:Vmn1r152:Vmn1r100:Gm8660:Vmn1r101:Gm5728:Vmn1r137:Gm16442:Gm4187:Gm10665:Gm8453:Gm4133:Vmn1r94:Gm5726:Gm4498:Vmn1r149:Vmn1r118:Gm6164:Vmn1r107:Gm10666:Vmn1r155:Vmn1r93:Vmn1r165:Vmn1r143:Vmn1r130:Gm8677
chr7	20818501	20819000	Vmn1r166:Gm4201:Gm10670:Vmn1r-ps79:Vmn1r131:Vmn1r104:Vmn1r142:Gm4541:Gm16451:Vmn1r111:Vmn1r95:Gm4141:Vmn1r152:Vmn1r100:Gm8660:Vmn1r101:Gm5728:Vmn1r137:Gm16442:Gm4187:Gm10665:Vmn1r138:Gm8453:Gm4133:Vmn1r94:Gm5726:Gm4498:Vmn1r149:Gm6902:Vmn1r118:Gm6164:Vmn1r107:Gm10666:Vmn1r155:Vmn1r93:Vmn1r165:Gm4567:Vmn1r143:Vmn1r130:Gm8677
chr7	20819001	20819500	Vmn1r166:Gm4201:Gm10670:Vmn1r-ps79:Vmn1r131:Vmn1r104:Vmn1r142:Gm4541:Gm16451:Vmn1r111:Vmn1r95:Gm4141:Vmn1r152:Vmn1r100:Gm8660:Vmn1r101:Gm5728:Vmn1r137:Gm16442:Gm4187:Gm10665:Vmn1r138:Gm8453:Gm4133:Vmn1r94:Gm5726:Gm4498:Vmn1r149:Gm6902:Vmn1r118:Gm6164:Vmn1r107:Gm10666:Vmn1r155:Vmn1r93:Vmn1r165:Gm4567:Vmn1r143:Vmn1r130:Gm8677
chr7	20896501	20897000	Vmn1r166:Gm4201:Gm10670:Vmn1r-ps79:Vmn1r131:Vmn1r104:Vmn1r142:Gm4541:Gm16451:Vmn1r111:Vmn1r95:Gm4141:Vmn1r152:Vmn1r100:Gm8660:Vmn1r101:Gm5728:Vmn1r137:Gm16442:Gm4187:Gm10665:Vmn1r138:Gm8453:Gm4133:Vmn1r94:Gm5726:Gm4498:Vmn1r149:Gm6902:Vmn1r118:Gm6164:Vmn1r107:Gm10666:Vmn1r155:Vmn1r93:Vmn1r165:Gm4567:Vmn1r143:Vmn1r130:Gm8677
chr7	21094001	21094500	Vmn1r166:Gm4201:Gm10670:Vmn1r-ps79:Vmn1r131:Vmn1r104:Vmn1r142:Gm4541:Gm16451:Vmn1r111:Vmn1r95:Gm4141:Vmn1r152:Vmn1r100:Gm8660:Vmn1r101:Gm5728:Vmn1r137:Gm16442:Gm4187:Gm10665:Vmn1r138:Gm8453:Gm4133:Vmn1r94:Gm5726:Gm4498:Vmn1r149:Gm6902:Vmn1r118:Gm6164:Vmn1r107:Gm10666:Vmn1r155:Vmn1r93:Vmn1r165:Gm4567:Vmn1r143:Vmn1r130:Gm8677
chr7	21104501	21105000	Vmn1r166:Gm4201:Gm10670:Vmn1r-ps79:Vmn1r131:Vmn1r104:Vmn1r142:Gm4541:Gm16451:Vmn1r111:Vmn1r95:Gm4141:Vmn1r152:Vmn1r100:Gm8660:Vmn1r101:Gm5728:Vmn1r137:Gm16442:Gm4187:Gm10665:Vmn1r138:Gm8453:Gm4133:Vmn1r94:Gm5726:Gm4498:Vmn1r149:Gm6902:Vmn1r118:Gm6164:Vmn1r107:Gm10666:Vmn1r155:Vmn1r93:Vmn1r165:Gm4567:Vmn1r143:Vmn1r130:Gm8677
chr7	21105501	21106000	Vmn1r166:Gm4201:Gm10670:Vmn1r-ps79:Vmn1r131:Vmn1r104:Vmn1r142:Gm4541:Gm16451:Vmn1r111:Vmn1r95:Gm4141:Vmn1r152:Vmn1r100:Gm8660:Vmn1r101:Gm5728:Vmn1r137:Gm16442:Gm4187:Gm10665:Vmn1r138:Gm8453:Gm4133:Vmn1r94:Gm5726:Gm4498:Vmn1r149:Gm6902:Vmn1r118:Gm6164:Vmn1r107:Gm10666:Vmn1r155:Vmn1r93:Vmn1r165:Gm4567:Vmn1r143:Vmn1r130:Gm8677
chr7	21376501	21377000	Vmn1r166:Gm4201:Gm10670:Vmn1r-ps79:Vmn1r131:Vmn1r104:Vmn1r142:Gm4541:Gm16451:Vmn1r111:Vmn1r95:Gm4141:Vmn1r152:Vmn1r100:Gm8660:Vmn1r101:Gm5728:Vmn1r137:Gm16442:Gm4187:Gm10665:Vmn1r138:Gm8453:Gm4133:Vmn1r94:Gm5726:Gm4214:Gm4498:Gm4175:Vmn1r149:Gm6902:Vmn1r118:Gm6164:Vmn1r107:Gm10666:Vmn1r155:Vmn1r93:Vmn1r165:Gm4567:Vmn1r143:Vmn1r130:Gm8677
chr7	21504501	21505000	Vmn1r166:Gm4201:Gm10670:Vmn1r-ps79:Vmn1r131:Vmn1r104:Vmn1r142:Gm4541:Gm16451:Vmn1r111:Vmn1r95:Gm4141:Vmn1r152:Vmn1r100:Gm8660:Vmn1r101:Gm5728:Vmn1r137:Gm16442:Gm4187:Gm10665:Vmn1r138:Gm8453:Gm4133:Vmn1r94:Gm5726:Gm4214:Gm4498:Gm4175:Vmn1r149:Gm6902:Vmn1r118:Gm6164:Vmn1r107:Gm10666:Vmn1r155:Vmn1r93:Vmn1r165:Gm4567:Vmn1r143:Vmn1r130:Gm8677
chr7	21536001	21536500	Vmn1r166:Gm4201:Gm10670:Vmn1r-ps79:Vmn1r131:Vmn1r104:Vmn1r142:Gm4541:Gm16451:Vmn1r111:Vmn1r95:Gm4141:Vmn1r152:Vmn1r100:Gm8660:Vmn1r101:Gm5728:Vmn1r137:Gm16442:Gm4187:Gm10665:Vmn1r138:Gm8453:Gm4133:Vmn1r94:Gm5726:Gm4214:Gm4498:Gm4175:Vmn1r149:Gm6902:Vmn1r118:Gm6164:Vmn1r107:Gm10666:Vmn1r155:Vmn1r93:Vmn1r165:Gm4567:Vmn1r143:Vmn1r130:Gm8677
chr7	21536501	21537000	Vmn1r166:Gm4201:Gm10670:Vmn1r-ps79:Vmn1r131:Vmn1r104:Vmn1r142:Gm4541:Gm16451:Vmn1r111:Vmn1r95:Gm4141:Vmn1r152:Vmn1r100:Gm8660:Vmn1r101:Gm5728:Vmn1r137:Gm16442:Gm4187:Gm10665:Vmn1r138:Gm8453:Gm4133:Vmn1r94:Gm5726:Gm4214:Gm4498:Gm4175:Vmn1r149:Gm6902:Vmn1r118:Gm6164:Vmn1r107:Gm10666:Vmn1r155:Vmn1r93:Vmn1r165:Gm4567:Vmn1r143:Vmn1r130:Gm8677
chr7	21538501	21539000	Vmn1r166:Gm4201:Gm10670:Vmn1r-ps79:Vmn1r131:Vmn1r104:Vmn1r142:Gm4541:Gm16451:Vmn1r111:Vmn1r95:Gm4141:Vmn1r152:Vmn1r100:Gm8660:Vmn1r101:Gm5728:Vmn1r137:Gm16442:Gm4187:Gm10665:Vmn1r138:Gm8453:Gm4133:Vmn1r94:Gm5726:Gm4214:Gm4498:Gm4175:Vmn1r149:Gm6902:Vmn1r118:Gm6164:Vmn1r107:Gm10666:Vmn1r155:Vmn1r93:Vmn1r165:Gm4567:Vmn1r143:Vmn1r130:Gm8677
chr7	21712001	21712500	Vmn1r166:Gm4201:Gm10670:Vmn1r-ps79:Vmn1r131:Vmn1r104:Vmn1r142:Gm4541:Gm16451:Vmn1r111:Vmn1r95:Vmn1r132:Gm4141:Vmn1r152:Vmn1r100:Gm8660:Vmn1r101:Gm5728:Vmn1r137:Gm16442:Gm4187:Gm10665:Vmn1r138:Gm8453:Gm4133:Vmn1r94:Gm5726:Gm4214:Gm4498:Gm4175:Vmn1r149:Gm6902:Vmn1r118:Gm6164:Vmn1r107:Gm10666:Vmn1r155:Vmn1r93:Vmn1r165:Gm4567:Vmn1r143:Vmn1r139:Vmn1r130:Gm8677
chr7	21712501	21713000	Vmn1r166:Gm4201:Gm10670:Vmn1r-ps79:Vmn1r131:Vmn1r104:Vmn1r142:Gm4541:Gm16451:Vmn1r111:Vmn1r95:Vmn1r132:Gm4141:Vmn1r152:Vmn1r100:Gm8660:Vmn1r101:Gm5728:Vmn1r137:Gm16442:Gm4187:Gm10665:Vmn1r138:Gm8453:Gm4133:Vmn1r94:Gm5726:Gm4214:Gm4498:Gm4175:Vmn1r149:Gm6902:Vmn1r118:Gm6164:Vmn1r107:Gm10666:Vmn1r155:Vmn1r93:Vmn1r165:Gm4567:Vmn1r143:Vmn1r139:Vmn1r130:Gm8677
chr7	21768001	21768500	Vmn1r166:Gm4201:Gm10670:Vmn1r-ps79:Vmn1r131:Vmn1r104:Vmn1r142:Gm4541:Gm16451:Vmn1r111:Vmn1r95:Vmn1r132:Gm4141:Vmn1r152:Vmn1r100:Gm8660:Vmn1r101:Gm5728:Vmn1r137:Gm16442:Gm4187:Gm10665:Vmn1r138:Gm8453:Gm4133:Vmn1r94:Gm5726:Gm4214:Gm4498:Gm4175:Vmn1r149:Gm6902:Vmn1r118:Gm6164:Vmn1r107:Gm10666:Vmn1r155:Vmn1r93:Vmn1r165:Gm4567:Vmn1r143:Vmn1r139:Vmn1r130:Gm8677
chr7	21859501	21860000	Vmn1r166:Gm4201:Vmn1r135:Gm10670:Vmn1r-ps79:Vmn1r131:Vmn1r104:Vmn1r142:Gm4541:Gm16451:Vmn1r111:Gm4216:Vmn1r95:Vmn1r132:Gm4177:Gm4141:Vmn1r152:Vmn1r100:Gm8660:Vmn1r101:Gm8720:Gm5728:Vmn1r137:Gm16442:Gm4187:Gm10665:Vmn1r138:Gm8453:Gm4133:Vmn1r94:Gm5726:Gm4214:Vmn1r163:Gm4498:Gm4175:Vmn1r149:Gm6902:Vmn1r118:Gm6164:Vmn1r107:Gm10666:Vmn1r155:Vmn1r93:Vmn1r165:Gm4567:Vmn1r143:Vmn1r139:Vmn1r130:Gm5725:Gm…
chr7	21987001	21987500	Vmn1r166:Gm4201:Vmn1r135:Gm10670:Vmn1r-ps79:Vmn1r131:Vmn1r104:Vmn1r142:Gm4541:Gm5891:Gm16451:Vmn1r111:Gm4216:Vmn1r95:Vmn1r132:Gm4177:Gm4141:Vmn1r152:Vmn1r100:Gm8660:Vmn1r101:Gm8720:Gm5728:Vmn1r137:Gm16442:Gm4187:Gm10665:Vmn1r138:Gm8453:Gm10662:Gm4133:Vmn1r94:Gm5726:Gm4214:Vmn1r163:Gm4498:Gm4175:Vmn1r149:Gm6902:Vmn1r118:Gm6164:Vmn1r107:Gm10666:Vmn1r155:Vmn1r93:Vmn1r165:Gm4567:Vmn1r143:Vmn1r139:Vmn…
chr7	22019001	22019500	Vmn1r166:Gm4201:Vmn1r135:Gm10670:Vmn1r-ps79:Vmn1r131:Vmn1r104:Vmn1r142:Gm4541:Gm5891:Gm16451:Vmn1r111:Gm4216:Vmn1r95:Vmn1r132:Gm4177:Gm4141:Vmn1r152:Vmn1r100:Gm8660:Vmn1r101:Gm8720:Gm5728:Vmn1r137:Gm16442:Gm4187:Gm10665:Vmn1r138:Gm8453:Gm10662:Gm4133:Vmn1r94:Gm5726:Gm4214:Vmn1r163:Gm4498:Gm4175:Vmn1r149:Gm6902:Vmn1r118:Gm6164:Vmn1r107:Gm10666:Vmn1r155:Vmn1r93:Vmn1r165:Gm4567:Vmn1r143:Vmn1r139:Vmn…
chr7	22019501	22020000	Vmn1r166:Gm4201:Vmn1r135:Gm10670:Vmn1r-ps79:Vmn1r131:Vmn1r104:Vmn1r142:Gm4541:Gm5891:Gm16451:Vmn1r111:Gm4216:Vmn1r95:Vmn1r132:Gm4177:Gm4141:Vmn1r152:Vmn1r100:Gm8660:Vmn1r101:Gm8720:Gm5728:Vmn1r137:Gm16442:Gm4187:Gm10665:Vmn1r138:Gm8453:Gm10662:Gm4133:Vmn1r94:Gm5726:Gm4214:Vmn1r163:Gm4498:Gm4175:Vmn1r149:Gm6902:Vmn1r118:Gm6164:Vmn1r107:Gm10666:Vmn1r155:Vmn1r93:Vmn1r165:Gm4567:Vmn1r143:Vmn1r139:Vmn…
chr7	22141001	22141500	Vmn1r166:Gm4201:Vmn1r135:Gm10670:Vmn1r-ps79:Vmn1r131:Vmn1r104:Vmn1r142:Gm4541:Gm5891:Vmn1r111:Gm4216:Vmn1r95:Gm4177:Gm4141:Vmn1r152:Vmn1r100:Gm8660:Vmn1r101:Gm8720:Gm5728:Vmn1r137:Gm4187:Gm10665:Vmn1r138:Gm8453:Gm10662:Gm4133:Vmn1r94:Gm5726:Gm4214:Vmn1r163:Gm4498:Gm4175:Vmn1r149:Gm6902:Vmn1r118:Gm6164:Vmn1r107:Vmn1r155:Vmn1r165:Gm4567:Vmn1r143:Vmn1r130:Gm5725:Gm8677
chr7	22221501	22222000	Vmn1r166:Gm4201:Vmn1r135:Gm10670:Vmn1r-ps79:Vmn1r131:Vmn1r104:Gm4541:Gm5891:Vmn1r111:Gm4216:Gm4177:Gm4141:Vmn1r152:Vmn1r100:Gm8660:Vmn1r101:Gm8720:Gm5728:Vmn1r137:Gm4187:Gm10665:Vmn1r138:Gm8453:Gm10662:Gm4133:Gm5726:Gm4214:Vmn1r163:Gm4498:Gm4175:Vmn1r149:Gm6902:Vmn1r118:Vmn1r107:Vmn1r155:Vmn1r165:Gm4567:Vmn1r130:Gm5725:Gm8677
chr7	22470001	22470500	Vmn1r166:Gm4201:Vmn1r135:Vmn1r131:Vmn1r104:Gm4541:Gm5891:Vmn1r111:Gm4216:Gm4177:Gm4141:Vmn1r152:Gm8720:Vmn1r137:Vmn1r138:Gm10662:Gm5726:Gm4214:Vmn1r163:Gm4175:Gm6902:Vmn1r107:Vmn1r155:Vmn1r165:Gm4567:Vmn1r130:Gm5725:Gm8677
chr7	22554001	22554500	Vmn1r166:Gm4201:Vmn1r135:Vmn1r131:Gm4541:Gm5891:Vmn1r111:Gm4216:Gm4177:Gm4141:Gm8720:Vmn1r137:Vmn1r138:Gm10662:Gm4214:Vmn1r163:Gm4175:Gm6902:Vmn1r107:Vmn1r155:Vmn1r165:Gm4567:Vmn1r130:Gm5725
chr7	22557501	22558000	Vmn1r166:Gm4201:Vmn1r135:Vmn1r131:Gm4541:Gm5891:Vmn1r111:Gm4216:Gm4177:Gm4141:Gm8720:Vmn1r137:Vmn1r138:Gm10662:Gm4214:Vmn1r163:Gm4175:Gm6902:Vmn1r107:Vmn1r155:Vmn1r165:Gm4567:Vmn1r130:Gm5725
chr7	22682501	22683000	Vmn1r166:Vmn1r135:Vmn1r131:Gm4541:Gm5891:Vmn1r111:Gm4216:Gm4177:Gm8720:Vmn1r137:Vmn1r138:Gm10662:Gm4214:Vmn1r163:Gm4175:Gm6902:Vmn1r107:Vmn1r155:Vmn1r165:Gm4567:Vmn1r130:Gm5725
chr7	22683001	22683500	Vmn1r166:Vmn1r135:Vmn1r131:Gm4541:Gm5891:Vmn1r111:Gm4216:Gm4177:Gm8720:Vmn1r137:Vmn1r138:Gm10662:Gm4214:Vmn1r163:Gm4175:Gm6902:Vmn1r107:Vmn1r155:Vmn1r165:Gm4567:Vmn1r130:Gm5725
chr7	22813501	22814000	Vmn1r166:Vmn1r135:Vmn1r131:Gm4541:Gm5891:Vmn1r111:Gm4216:Gm4177:Gm8720:Vmn1r137:Vmn1r138:Gm10662:Gm4214:Vmn1r163:Gm4175:Gm6902:Vmn1r107:Vmn1r155:Vmn1r165:Vmn1r130:Gm5725
chr7	22883501	22884000	Vmn1r166:Vmn1r135:Vmn1r131:Gm4541:Gm5891:Vmn1r111:Gm4216:Gm4177:Gm8720:Vmn1r137:Vmn1r138:Gm10662:Gm4214:Vmn1r163:Gm4175:Gm6902:Vmn1r107:Vmn1r155:Vmn1r165:Vmn1r130:Gm5725
chr7	22935501	22936000	Vmn1r166:Vmn1r135:Vmn1r131:Gm4541:Gm5891:Vmn1r111:Gm4216:Gm4177:Gm8720:Vmn1r137:Vmn1r138:Gm10662:Gm4214:Vmn1r163:Gm4175:Gm6902:Vmn1r107:Vmn1r155:Vmn1r165:Vmn1r130:Gm5725
chr7	22991001	22991500	Vmn1r166:Vmn1r135:Vmn1r131:Gm4541:Gm5891:Vmn1r111:Gm4216:Gm4177:Gm8720:Vmn1r137:Vmn1r138:Gm10662:Vmn1r163:Gm6902:Vmn1r107:Vmn1r155:Vmn1r165:Vmn1r130:Gm5725
chr7	22992001	22992500	Vmn1r166:Vmn1r135:Vmn1r131:Gm4541:Gm5891:Vmn1r111:Gm4216:Gm4177:Gm8720:Vmn1r137:Vmn1r138:Gm10662:Vmn1r163:Gm6902:Vmn1r107:Vmn1r155:Vmn1r165:Vmn1r130:Gm5725
chr7	23082501	23083000	Vmn1r166:Vmn1r131:Gm4541:Gm5891:Vmn1r111:Vmn1r137:Vmn1r138:Gm10662:Gm6902:Vmn1r107:Vmn1r155:Vmn1r165:Vmn1r130
chr7	23242001	23242500	Vmn1r166:Vmn1r131:Vmn1r111:Vmn1r138:Gm6902
chr7	23582001	23582500
chr7	23582501	23583000
chr7	23818001	23818500
chr7	25994001	25994500
chr7	25994501	25995000
chr7	26118001	26118500
chr7	26118501	26119000
chr7	26281001	26281500
chr7	27645001	27645500
chr7	27897501	27898000
chr7	27947001	27947500
chr7	31384001	31384500
chr7	31858001	31858500
chr7	31859501	31860000
chr7	32279501	32280000
chr7	32380001	32380500
chr7	32385501	32386000
chr7	32386001	32386500
chr7	32619001	32619500
chr7	33331501	33332000
chr7	33334001	33334500
chr7	37002001	37002500
chr7	38801001	38801500
chr7	42333001	42333500
chr7	42704001	42704500
chr7	47177501	47178000
chr7	47586001	47586500
chr7	47806501	47807000
chr7	48540001	48540500
chr7	48602001	48602500
chr7	50354501	50355000	Nell1
chr7	50624001	50624500	Nell1
chr7	51810501	51811000
chr7	52284501	52285000
chr7	52456001	52456500
chr7	53646501	53647000
chr7	54300501	54301000
chr7	55028501	55029000	Luzp2
chr7	56999001	56999500	Gabrg3
chr7	58133001	58133500
chr7	58173501	58174000
chr7	58910501	58911000
chr7	58986501	58987000
chr7	59033001	59033500
chr7	60278001	60278500
chr7	60355001	60355500
chr7	61258001	61258500
chr7	61568001	61568500	B230209E15Rik
chr7	62649001	62649500
chr7	62866001	62866500
chr7	64111501	64112000
chr7	65565001	65565500
chr7	68626501	68627000
chr7	71812001	71812500
chr7	71812501	71813000
chr7	71813001	71813500
chr7	73093001	73093500
chr7	73496001	73496500	Chd2
chr7	77054501	77055000	Agbl1
chr7	83168001	83168500
chr7	83281001	83281500
chr7	83407001	83407500
chr7	85057001	85057500
chr7	85834001	85834500
chr7	86262501	86263000
chr7	86828501	86829000
chr7	86850001	86850500
chr7	90867001	90867500
chr7	91621501	91622000	Dlg2
chr7	92311001	92311500	Dlg2
chr7	93229001	93229500
chr7	93882001	93882500
chr7	95863501	95864000
chr7	97178501	97179000	Gab2
chr7	97950001	97950500	Gdpd4
chr7	97950501	97951000	Gdpd4
chr7	103781001	103781500
chr7	104091001	104091500
chr7	104091501	104092000
chr7	104641501	104642000	Olfr658
chr7	106400501	106401000
chr7	108841501	108842000
chr7	114260501	114261000
chr7	116867501	116868000
chr7	117907501	117908000
chr7	120443001	120443500	Abca16
chr7	123698501	123699000
chr7	128091501	128092000	Itgam
chr7	128095001	128095500	Itgam
chr7	134722001	134722500	Dock1
chr8	3820001	3820500
chr8	4549501	4550000
chr8	4550001	4550500
chr8	4974001	4974500
chr8	5138001	5138500
chr8	5435001	5435500
chr8	6054501	6055000
chr8	6684001	6684500
chr8	6706501	6707000
chr8	6854001	6854500
chr8	7328501	7329000
chr8	7879001	7879500
chr8	7880501	7881000
chr8	11487501	11488000
chr8	15613001	15613500
chr8	17650501	17651000
chr8	17807501	17808000
chr8	18069501	18070000
chr8	18070001	18070500
chr8	21105001	21105500	Defa-rs7:Defa23
chr8	21170501	21171000	Defa-rs7:Defa23
chr8	21211501	21212000
chr8	21241001	21241500
chr8	24794001	24794500	Adam5
chr8	26048501	26049000	Hook3
chr8	27651501	27652000
chr8	27996501	27997000
chr8	27997001	27997500
chr8	28709001	28709500	Unc5d
chr8	32050001	32050500
chr8	32050501	32051000
chr8	35246001	35246500
chr8	36808001	36808500	Dlc1
chr8	38989501	38990000
chr8	42916501	42917000
chr8	43525001	43525500	Adam26b
chr8	43809501	43810000
chr8	43839501	43840000
chr8	43871501	43872000
chr8	44583501	44584000
chr8	46018501	46019000	Lrp2bp
chr8	46659001	46659500
chr8	50940501	50941000
chr8	51013501	51014000
chr8	52616501	52617000
chr8	53818001	53818500
chr8	54500501	54501000
chr8	55847501	55848000
chr8	56028501	56029000	Glra3
chr8	56376001	56376500
chr8	56801501	56802000
chr8	57129001	57129500
chr8	59924001	59924500
chr8	60076501	60077000
chr8	62046001	62046500
chr8	63455001	63455500
chr8	65233001	65233500
chr8	65439001	65439500
chr8	65558501	65559000
chr8	65753501	65754000	2001-03-01
chr8	66656001	66656500
chr8	67089501	67090000
chr8	67091001	67091500
chr8	67127001	67127500
chr8	68748501	68749000
chr8	68758001	68758500
chr8	69363501	69364000
chr8	69442501	69443000
chr8	71773501	71774000
chr8	71811501	71812000
chr8	72943501	72944000	Large
chr8	73369501	73370000
chr8	74002001	74002500
chr8	74058001	74058500
chr8	76271001	76271500
chr8	76497501	76498000
chr8	81758501	81759000	Inpp4b
chr8	83071501	83072000	Rnf150
chr8	83122001	83122500
chr8	86179001	86179500
chr8	88829001	88829500
chr8	88829501	88830000
chr8	95996501	95997000
chr8	96530501	96531000
chr8	97179001	97179500
chr8	97831501	97832000
chr8	98227501	98228000
chr8	101267001	101267500
chr8	101510001	101510500
chr8	101880001	101880500
chr8	103942501	103943000
chr8	128177501	128178000
chr8	129094501	129095000	1700008F21Rik
chr9	4246001	4246500
chr9	5315001	5315500	Casp4
chr9	6078001	6078500
chr9	6946501	6947000	Dync2h1
chr9	7920501	7921000
chr9	7921001	7921500
chr9	8160501	8161000
chr9	9458501	9459000
chr9	10973001	10973500
chr9	10973501	10974000
chr9	11100001	11100500
chr9	11135501	11136000
chr9	11576501	11577000
chr9	11896501	11897000
chr9	13115001	13115500
chr9	15850001	15850500
chr9	16567501	16568000
chr9	16619501	16620000
chr9	16651501	16652000
chr9	16739501	16740000
chr9	17917001	17917500
chr9	18248001	18248500
chr9	18870001	18870500
chr9	19290001	19290500
chr9	19744501	19745000
chr9	19893501	19894000
chr9	20340001	20340500
chr9	22891001	22891500
chr9	22891501	22892000
chr9	23508001	23508500
chr9	24043001	24043500
chr9	24171001	24171500	Npsr1
chr9	25973001	25973500
chr9	25989501	25990000
chr9	26508501	26509000
chr9	30051001	30051500
chr9	30607501	30608000
chr9	33185501	33186000
chr9	34435001	34435500
chr9	35637001	35637500
chr9	36218501	36219000
chr9	36355501	36356000
chr9	36418501	36419000
chr9	36631001	36631500
chr9	37436001	37436500
chr9	37436501	37437000
chr9	37777501	37778000
chr9	37778001	37778500
chr9	38281501	38282000
chr9	38565501	38566000
chr9	38566001	38566500
chr9	38884501	38885000
chr9	39040501	39041000
chr9	51514501	51515000
chr9	51859501	51860000	Arhgap20os
chr9	55667001	55667500	Scaper
chr9	55956001	55956500
chr9	56275501	56276000	Peak1
chr9	68459001	68459500
chr9	69601001	69601500
chr9	79514501	79515000	Gm10635
chr9	81702001	81702500
chr9	82820501	82821000
chr9	84644001	84644500
chr9	85063501	85064000
chr9	88306001	88306500
chr9	89473501	89474000
chr9	90580501	90581000
chr9	90648001	90648500
chr9	91283001	91283500
chr9	91748501	91749000
chr9	92122001	92122500
chr9	93345501	93346000
chr9	93463501	93464000
chr9	96939501	96940000
chr9	99601001	99601500
chr9	100163001	100163500
chr9	100812501	100813000	Stag1
chr9	107098501	107099000	Dock3
chr9	109782001	109782500
chr9	111952501	111953000
chr9	112966501	112967000
chr9	115821501	115822000
chr9	116563501	116564000
chr9	121884501	121885000
chr9	124155501	124156000
chr10	4216001	4216500
chr10	5281501	5282000	Syne1
chr10	5374001	5374500	Syne1
chr10	6921501	6922000	Ipcef1:Oprm1
chr10	7452001	7452500	Ulbp1
chr10	8147001	8147500
chr10	9184501	9185000
chr10	10155501	10156000
chr10	10237501	10238000
chr10	10238001	10238500
chr10	10994501	10995000	Grm1
chr10	11546501	11547000
chr10	14642001	14642500
chr10	16103501	16104000
chr10	16655501	16656000
chr10	18150001	18150500	Ect2l
chr10	22029001	22029500
chr10	22757501	22758000
chr10	23702001	23702500
chr10	25794501	25795000	4930401C15Rik
chr10	25795001	25795500	4930401C15Rik
chr10	28749001	28749500	Themis
chr10	29328501	29329000	Echdc1
chr10	34801501	34802000
chr10	35776001	35776500
chr10	36654501	36655000	Hs3st5
chr10	37511501	37512000
chr10	37981001	37981500
chr10	37981501	37982000
chr10	37982001	37982500
chr10	38203001	38203500
chr10	39929501	39930000
chr10	40503501	40504000
chr10	41857001	41857500	Sesn1
chr10	41857501	41858000	Sesn1
chr10	44830001	44830500
chr10	45570001	45570500
chr10	46884501	46885000
chr10	46885001	46885500
chr10	47562501	47563000
chr10	47695001	47695500
chr10	48102001	48102500
chr10	48453501	48454000
chr10	48486501	48487000
chr10	50746501	50747000	Ascc3
chr10	52526001	52526500
chr10	54462501	54463000
chr10	54492501	54493000
chr10	55280001	55280500
chr10	56648501	56649000
chr10	56780501	56781000
chr10	56781001	56781500
chr10	57257001	57257500
chr10	58247001	58247500
chr10	58569501	58570000	Ccdc138
chr10	63732501	63733000	Ctnna3
chr10	66792501	66793000
chr10	68743501	68744000	Tmem26
chr10	72138001	72138500
chr10	74275501	74276000	Pcdh15
chr10	74425001	74425500	Pcdh15
chr10	74691001	74691500
chr10	78890001	78890500
chr10	79048001	79048500
chr10	79048501	79049000
chr10	79123501	79124000
chr10	79474001	79474500	Vmn2r83
chr10	79474501	79475000	Vmn2r83
chr10	81733501	81734000	Zfp433:Gm10778
chr10	82247501	82248000
chr10	82308001	82308500
chr10	82414501	82415000
chr10	82415001	82415500
chr10	82545501	82546000
chr10	82655501	82656000	Glt8d2
chr10	87200001	87200500	1700113H08Rik
chr10	88138001	88138500	Parpbp
chr10	89050501	89051000	Ano4
chr10	89210501	89211000	Ano4
chr10	89304501	89305000
chr10	97660501	97661000	Epyc
chr10	100726001	100726500
chr10	101042001	101042500
chr10	101939501	101940000	Mgat4c
chr10	101957001	101957500	Mgat4c
chr10	104802001	104802500
chr10	105099501	105100000
chr10	105130001	105130500
chr10	107694001	107694500	Ptprq
chr10	108785001	108785500	Syt1
chr10	113127001	113127500
chr10	114059001	114059500
chr10	122084001	122084500	Tmem5
chr10	122421001	122421500
chr10	122421501	122422000
chr10	123905001	123905500
chr10	125057501	125058000
chr10	125413001	125413500
chr10	126046501	126047000
chr10	126882501	126883000	Xrcc6bp1
chr10	126883501	126884000	Xrcc6bp1
chr10	127779001	127779500	Rdh9
chr10	129020001	129020500
chr10	130051501	130052000
chr11	3274001	3274500	Mir3470a
chr11	7822501	7823000
chr11	8355001	8355500
chr11	9324001	9324500	Abca13
chr11	9550001	9550500	Abca13
chr11	9550501	9551000	Abca13
chr11	9658501	9659000	Abca13
chr11	10386001	10386500
chr11	10419501	10420000
chr11	11594001	11594500
chr11	11602501	11603000
chr11	12752001	12752500
chr11	12975001	12975500
chr11	13186501	13187000
chr11	13509501	13510000
chr11	13697501	13698000
chr11	13741501	13742000
chr11	14865501	14866000
chr11	15262001	15262500
chr11	15786001	15786500
chr11	16724001	16724500
chr11	17510001	17510500
chr11	17932501	17933000
chr11	19211001	19211500
chr11	19514501	19515000
chr11	19515001	19515500
chr11	20310501	20311000	Slc1a4
chr11	20761501	20762000
chr11	22309501	22310000
chr11	22360001	22360500
chr11	22415501	22416000
chr11	27138501	27139000
chr11	27636001	27636500
chr11	27777001	27777500
chr11	28971501	28972000
chr11	29977501	29978000	Eml6
chr11	30174001	30174500	Sptbn1
chr11	30464001	30464500	4930505A04Rik
chr11	30464501	30465000	4930505A04Rik
chr11	31014001	31014500	Asb3
chr11	31537501	31538000
chr11	31538001	31538500
chr11	33355001	33355500	Ranbp17
chr11	34751001	34751500	Dock2
chr11	34990501	34991000
chr11	35311001	35311500	Slit3
chr11	35311501	35312000	Slit3
chr11	37245001	37245500
chr11	38003501	38004000
chr11	38028501	38029000
chr11	38778001	38778500
chr11	39200001	39200500
chr11	39320501	39321000
chr11	40957501	40958000
chr11	41024501	41025000
chr11	41025001	41025500
chr11	41509501	41510000
chr11	44725001	44725500	Ebf1
chr11	45400001	45400500
chr11	48017001	48017500
chr11	48236001	48236500
chr11	48952501	48953000	9930111J21Rik1
chr11	56939001	56939500
chr11	56939501	56940000
chr11	66193501	66194000
chr11	71150501	71151000
chr11	73619501	73620000
chr11	73975501	73976000
chr11	74202001	74202500
chr11	86094001	86094500	Mir684-1:Brip1
chr11	86763001	86763500	Mir684-1
chr11	92582501	92583000	Mir684-1
chr11	92740001	92740500	Mir684-1
chr11	93168501	93169000	Car10:Mir684-1
chr11	93169001	93169500	Car10:Mir684-1
chr11	105641001	105641500	Tanc2:Mir684-1
chr11	108527001	108527500	Cep112:Mir684-1
chr11	108764001	108764500	Cep112:Mir684-1
chr11	109022501	109023000	Mir684-1
chr11	111194001	111194500	Mir684-1
chr11	111367501	111368000	Mir684-1
chr11	116830501	116831000
chr12	6357501	6358000
chr12	7182001	7182500
chr12	7276501	7277000
chr12	8177501	8178000
chr12	9411001	9411500
chr12	10834501	10835000
chr12	11654501	11655000
chr12	11733001	11733500
chr12	14490001	14490500
chr12	14850501	14851000
chr12	14852001	14852500
chr12	17838501	17839000
chr12	19799501	19800000
chr12	20787501	20788000
chr12	21594001	21594500
chr12	21880501	21881000
chr12	22850501	22851000
chr12	22851001	22851500
chr12	23131501	23132000
chr12	24866001	24866500	Mboat2
chr12	24978501	24979000	Kidins220
chr12	25911001	25911500
chr12	26584501	26585000
chr12	28860501	28861000	Tssc1
chr12	31063501	31064000
chr12	31064001	31064500
chr12	31878501	31879000	Cog5
chr12	32644501	32645000
chr12	32645001	32645500
chr12	32720501	32721000
chr12	33697501	33698000
chr12	33755001	33755500
chr12	35785001	35785500
chr12	36447001	36447500	Ispd
chr12	36639001	36639500	Ispd
chr12	36639501	36640000	Ispd
chr12	37545001	37545500	Agmo
chr12	38296001	38296500	Dgkb
chr12	38504001	38504500	Dgkb
chr12	38573501	38574000	4930428E07Rik:Dgkb
chr12	39374501	39375000
chr12	39499001	39499500
chr12	40659001	40659500	Dock4
chr12	42084001	42084500
chr12	45417001	45417500
chr12	46063001	46063500
chr12	46237501	46238000
chr12	47715501	47716000
chr12	47798001	47798500
chr12	48268501	48269000	Mir5125
chr12	48737001	48737500
chr12	49313501	49314000
chr12	49667001	49667500
chr12	50137501	50138000
chr12	50256501	50257000
chr12	52160001	52160500	Nubpl
chr12	53002501	53003000	Akap6
chr12	56154501	56155000
chr12	58053001	58053500
chr12	58731001	58731500
chr12	59360001	59360500
chr12	61191501	61192000
chr12	62560501	62561000
chr12	62745501	62746000
chr12	62746001	62746500
chr12	63429501	63430000
chr12	66209001	66209500
chr12	66926001	66926500	Mdga2
chr12	67707001	67707500
chr12	67765001	67765500
chr12	68110001	68110500
chr12	74028001	74028500	Syt16
chr12	75145501	75146000	Kcnh5
chr12	77283001	77283500	Fut8
chr12	84401501	84402000	Entpd5
chr12	87964001	87964500
chr12	88170001	88170500
chr12	90629501	90630000
chr12	91034501	91035000	Cep128
chr12	92030501	92031000
chr12	92361501	92362000
chr12	92900001	92900500
chr12	93054501	93055000
chr12	94022001	94022500
chr12	94235001	94235500
chr12	95080001	95080500
chr12	95080501	95081000
chr12	95399501	95400000
chr12	95935501	95936000
chr12	97011001	97011500
chr12	99728501	99729000	Efcab11
chr12	101252501	101253000
chr12	103878001	103878500
chr12	108587001	108587500	Evl
chr12	108587501	108588000	Evl
chr12	109260001	109260500
chr12	109260501	109261000
chr12	113383501	113384000
chr12	113385501	113386000
chr12	113658501	113659000
chr12	113909501	113910000
chr12	114720001	114720500
chr12	115235001	115235500
chr12	115471501	115472000
chr12	115768501	115769000
chr12	118152501	118153000	Dnah11
chr12	118153001	118153500	Dnah11
chr13	3265501	3266000
chr13	3511501	3512000
chr13	4893001	4893500
chr13	5502001	5502500
chr13	6774501	6775000
chr13	7667501	7668000
chr13	8158001	8158500
chr13	8580001	8580500	Adarb2
chr13	8580501	8581000	Adarb2
chr13	8964501	8965000
chr13	10809501	10810000
chr13	10966501	10967000
chr13	11642501	11643000	Ryr2
chr13	12760501	12761000
chr13	12761001	12761500
chr13	12967501	12968000
chr13	12968001	12968500
chr13	13057001	13057500
chr13	14405501	14406000	Hecw1
chr13	14449501	14450000	Hecw1
chr13	14535001	14535500
chr13	15270501	15271000
chr13	16803001	16803500
chr13	16892001	16892500	5033411D12Rik
chr13	17503501	17504000	5033411D12Rik
chr13	17527501	17528000	5033411D12Rik
chr13	21058501	21059000
chr13	22264501	22265000
chr13	22586501	22587000
chr13	23349501	23350000
chr13	26683501	26684000
chr13	27090001	27090500
chr13	29525501	29526000	Cdkal1
chr13	29593501	29594000	Cdkal1
chr13	32576501	32577000
chr13	33390501	33391000
chr13	33945001	33945500	1110046J04Rik:Serpinb6a
chr13	34450001	34450500
chr13	35693501	35694000	Cdyl
chr13	38372501	38373000	Bmp6
chr13	40813001	40813500
chr13	41961001	41961500
chr13	46518501	46519000	Cap2
chr13	46519001	46519500	Cap2
chr13	51206501	51207000
chr13	57009501	57010000
chr13	61153501	61154000
chr13	61342501	61343000
chr13	61730501	61731000
chr13	62158001	62158500	Zfp808
chr13	62158501	62159000	Zfp808
chr13	63788501	63789000
chr13	65300001	65300500
chr13	65569501	65570000
chr13	65570501	65571000
chr13	65671501	65672000
chr13	65790501	65791000
chr13	66135501	66136000
chr13	66220001	66220500
chr13	66784501	66785000
chr13	67153001	67153500
chr13	67220001	67220500
chr13	67220501	67221000
chr13	68288501	68289000
chr13	70317501	70318000
chr13	70469001	70469500
chr13	71585501	71586000
chr13	72987501	72988000
chr13	74627001	74627500
chr13	74879001	74879500
chr13	74879501	74880000
chr13	75360001	75360500
chr13	75565001	75565500
chr13	78270501	78271000
chr13	78397501	78398000
chr13	78398001	78398500
chr13	78535001	78535500
chr13	80837501	80838000
chr13	81284501	81285000	Gpr98
chr13	82596501	82597000
chr13	84916501	84917000
chr13	86543001	86543500
chr13	86580001	86580500
chr13	86610501	86611000
chr13	89333001	89333500
chr13	89632001	89632500
chr13	90262501	90263000
chr13	92167001	92167500
chr13	94353001	94353500
chr13	95856001	95856500	Iqgap2
chr13	98742001	98742500	Fcho2
chr13	102126501	102127000
chr13	105095501	105096000	4933425L06Rik
chr13	105592501	105593000
chr13	105593001	105593500
chr13	106081501	106082000
chr13	106619001	106619500
chr13	107350501	107351000
chr13	110720501	110721000
chr13	118563001	118563500	1700003P14Rik
chr13	119000001	119000500
chr14	3090001	3090500
chr14	3368001	3368500	1700110I01Rik:D830030K20Rik:Gm5795
chr14	3447501	3448000	1700110I01Rik:D830030K20Rik:Gm10413:Gm10409:Gm5795:Gm3020
chr14	4533501	4534000	Gm3264
chr14	4534001	4534500	Gm3264
chr14	4959001	4959500
chr14	5184001	5184500	Gm3488:Gm3317
chr14	6721501	6722000
chr14	8810001	8810500
chr14	8869001	8869500
chr14	9661501	9662000	Fhit
chr14	10926501	10927000	Fhit
chr14	13376001	13376500	Synpr
chr14	13793501	13794000
chr14	14212001	14212500
chr14	14212501	14213000
chr14	15920501	15921000
chr14	16342001	16342500
chr14	16690501	16691000
chr14	16909501	16910000
chr14	27932501	27933000	Erc2
chr14	35282501	35283000	Grid1
chr14	35283001	35283500	Grid1
chr14	36421501	36422000
chr14	36816501	36817000
chr14	38173501	38174000
chr14	38249001	38249500
chr14	39488501	39489000
chr14	42817501	42818000	Gm10377
chr14	43691501	43692000
chr14	44320501	44321000
chr14	46104001	46104500
chr14	49946501	49947000
chr14	49947001	49947500
chr14	50434501	50435000
chr14	50467501	50468000
chr14	50519501	50520000	4930413M19Rik
chr14	51502001	51502500
chr14	53445501	53446000
chr14	58832001	58832500
chr14	58832501	58833000
chr14	58927501	58928000
chr14	59020001	59020500
chr14	71583501	71584000
chr14	73749501	73750000
chr14	73833501	73834000
chr14	73835001	73835500
chr14	74375501	74376000
chr14	74591001	74591500
chr14	77059001	77059500	Ccdc122
chr14	78477001	78477500
chr14	79193001	79193500	Vwa8
chr14	80770501	80771000
chr14	80860001	80860500
chr14	81968501	81969000
chr14	82016001	82016500
chr14	82302501	82303000
chr14	82754001	82754500
chr14	83185501	83186000
chr14	84881501	84882000
chr14	85446001	85446500
chr14	86880001	86880500	Diap3
chr14	88807501	88808000
chr14	89258001	89258500
chr14	89395001	89395500
chr14	90453001	90453500
chr14	92996501	92997000
chr14	94053501	94054000
chr14	95317501	95318000
chr14	95787001	95787500
chr14	95787501	95788000
chr14	98312001	98312500
chr14	101130001	101130500
chr14	104016501	104017000	4930432J09Rik
chr14	104017001	104017500	4930432J09Rik
chr14	109122501	109123000
chr14	110249001	110249500
chr14	112799001	112799500
chr14	112966001	112966500
chr14	113166001	113166500
chr14	113641001	113641500
chr14	114117501	114118000
chr14	114259001	114259500
chr14	115162001	115162500	Gpc5
chr14	115238501	115239000	Gpc5
chr14	119597001	119597500	Hs6st3
chr14	120645001	120645500
chr14	122778001	122778500	Pcca
chr14	123328501	123329000	Nalcn
chr14	123524501	123525000	Nalcn
chr14	123705001	123705500	Itgbl1
chr14	124161501	124162000	Fgf14
chr14	124254501	124255000	Fgf14
chr14	124540001	124540500	Fgf14
chr15	3754001	3754500
chr15	3947501	3948000
chr15	3948501	3949000
chr15	5611001	5611500
chr15	5734001	5734500
chr15	5781001	5781500
chr15	6264001	6264500
chr15	13343501	13344000
chr15	15064501	15065000
chr15	17186001	17186500
chr15	18407001	18407500
chr15	18712001	18712500
chr15	19137501	19138000
chr15	19138001	19138500
chr15	19219001	19219500
chr15	19450001	19450500
chr15	19848501	19849000
chr15	19924001	19924500
chr15	20347501	20348000
chr15	20608501	20609000
chr15	22293001	22293500
chr15	23649501	23650000
chr15	26175501	26176000
chr15	27038501	27039000
chr15	27454501	27455000
chr15	28553001	28553500
chr15	29740501	29741000
chr15	30877001	30877500	Ctnnd2
chr15	31145501	31146000
chr15	31890501	31891000
chr15	32713501	32714000
chr15	33091501	33092000	Cpq
chr15	33199501	33200000	Cpq
chr15	33578501	33579000	Cpq
chr15	33579001	33579500	Cpq
chr15	33960501	33961000
chr15	34686501	34687000
chr15	34687001	34687500
chr15	37469501	37470000	Ncald
chr15	37470001	37470500	Ncald
chr15	39417001	39417500	Rims2
chr15	39498501	39499000	Rims2
chr15	40053001	40053500
chr15	40203001	40203500
chr15	40302001	40302500
chr15	41532001	41532500	Oxr1
chr15	41809001	41809500	Oxr1
chr15	42736001	42736500
chr15	43747001	43747500
chr15	44117501	44118000
chr15	46900001	46900500
chr15	47161501	47162000
chr15	49661501	49662000
chr15	54052501	54053000
chr15	56871501	56872000
chr15	57000001	57000500
chr15	57021001	57021500
chr15	58909501	58910000	Tatdn1
chr15	58910001	58910500	Tatdn1
chr15	58910501	58911000	Tatdn1
chr15	58911001	58911500	Tatdn1
chr15	60116501	60117000
chr15	60436501	60437000
chr15	61089001	61089500
chr15	61667001	61667500
chr15	64497501	64498000
chr15	64847501	64848000	Adcy8
chr15	65327501	65328000
chr15	67870501	67871000
chr15	70819501	70820000
chr15	75068501	75069000
chr15	81944001	81944500	Csdc2
chr15	87131001	87131500
chr15	90727501	90728000
chr15	90873501	90874000
chr15	90874001	90874500
chr15	92925501	92926000
chr15	93045001	93045500
chr16	3608001	3608500
chr16	3794001	3794500
chr16	6082001	6082500	Rbfox1
chr16	6702001	6702500	Rbfox1
chr16	7867501	7868000
chr16	8099501	8100000
chr16	11432501	11433000	Snx29
chr16	14881501	14882000
chr16	19091001	19091500
chr16	19110001	19110500
chr16	19110501	19111000
chr16	19443001	19443500
chr16	19686001	19686500	Lamp3
chr16	24116001	24116500
chr16	25919501	25920000
chr16	26865501	26866000
chr16	27215001	27215500
chr16	27215501	27216000
chr16	27527001	27527500
chr16	27695501	27696000
chr16	28300001	28300500	Fgf12
chr16	31718001	31718500	Dlg1
chr16	34434501	34435000	Kalrn
chr16	38554001	38554500
chr16	42561501	42562000
chr16	42659001	42659500
chr16	44913501	44914000	Cd200r2
chr16	48138501	48139000
chr16	48920501	48921000
chr16	49404501	49405000
chr16	49623501	49624000
chr16	50004001	50004500
chr16	53546501	53547000
chr16	53712501	53713000
chr16	53713001	53713500
chr16	53713501	53714000
chr16	54116001	54116500
chr16	54564001	54564500
chr16	54836501	54837000
chr16	54961501	54962000
chr16	55180001	55180500
chr16	56105501	56106000	Senp7
chr16	57867001	57867500
chr16	58051001	58051500
chr16	58362501	58363000
chr16	58879501	58880000
chr16	58939501	58940000
chr16	58940001	58940500
chr16	58942001	58942500
chr16	59222501	59223000
chr16	60723501	60724000
chr16	61306501	61307000
chr16	62536001	62536500
chr16	64191001	64191500
chr16	64194001	64194500
chr16	64338501	64339000
chr16	64424501	64425000
chr16	65912501	65913000
chr16	66532001	66532500
chr16	66532501	66533000
chr16	68039001	68039500
chr16	68445501	68446000
chr16	68889001	68889500
chr16	69525001	69525500
chr16	69731001	69731500
chr16	70218001	70218500
chr16	72014501	72015000
chr16	72015001	72015500
chr16	72017001	72017500
chr16	73319501	73320000
chr16	74909001	74909500
chr16	75280001	75280500
chr16	81108001	81108500
chr16	81715001	81715500
chr16	83497001	83497500
chr16	85471001	85471500	Cyyr1
chr16	86781501	86782000
chr16	86926501	86927000
chr17	3847001	3847500
chr17	4584001	4584500
chr17	4716501	4717000
chr17	4812001	4812500
chr17	8673001	8673500
chr17	9250001	9250500
chr17	9521001	9521500
chr17	10827001	10827500	Pacrg
chr17	12553001	12553500
chr17	14091001	14091500
chr17	15933501	15934000
chr17	16037501	16038000
chr17	16550001	16550500
chr17	16649501	16650000
chr17	17672001	17672500
chr17	17963001	17963500
chr17	19094001	19094500
chr17	19673501	19674000	Vmn2r102
chr17	20886501	20887000
chr17	21275501	21276000
chr17	21854501	21855000
chr17	22533001	22533500
chr17	22533501	22534000
chr17	23096001	23096500
chr17	23257001	23257500
chr17	23379001	23379500
chr17	23427501	23428000
chr17	24019001	24019500
chr17	30503001	30503500	Btbd9
chr17	32558001	32558500
chr17	36335001	36335500
chr17	36401001	36401500
chr17	36449001	36449500
chr17	36621001	36621500
chr17	36666001	36666500
chr17	37029501	37030000
chr17	37369001	37369500
chr17	38722001	38722500
chr17	38838001	38838500
chr17	38838501	38839000
chr17	39303001	39303500
chr17	39555501	39556000
chr17	39654501	39655000
chr17	39899001	39899500
chr17	39899501	39900000
chr17	40035501	40036000
chr17	40279001	40279500
chr17	40351001	40351500
chr17	40975501	40976000
chr17	41029501	41030000
chr17	41587501	41588000
chr17	44928501	44929000	Supt3
chr17	50772501	50773000	Tbc1d5
chr17	52505501	52506000
chr17	53920001	53920500
chr17	57662501	57663000
chr17	58698001	58698500
chr17	60711001	60711500
chr17	60794501	60795000
chr17	63416001	63416500	Fbxl17
chr17	69917001	69917500
chr17	73287501	73288000
chr17	74012001	74012500
chr17	74012501	74013000
chr17	76052501	76053000
chr17	76208501	76209000
chr17	79130001	79130500
chr17	81813501	81814000
chr17	81829501	81830000
chr17	82610001	82610500
chr17	82686501	82687000
chr17	89414501	89415000
chr17	90513501	90514000	Nrxn1
chr17	92427001	92427500
chr17	92944501	92945000
chr17	94308501	94309000
chr17	94587501	94588000
chr18	3888001	3888500
chr18	4214501	4215000
chr18	4456001	4456500
chr18	5848501	5849000
chr18	5924501	5925000
chr18	6229001	6229500	Kif5b
chr18	6398001	6398500
chr18	6398501	6399000
chr18	6655001	6655500
chr18	6672001	6672500
chr18	7018501	7019000
chr18	9512001	9512500
chr18	9733001	9733500	Colec12
chr18	9733501	9734000	Colec12
chr18	9734001	9734500	Colec12
chr18	9943001	9943500
chr18	9943501	9944000
chr18	11260001	11260500
chr18	11710001	11710500	Rbbp8
chr18	11710501	11711000	Rbbp8
chr18	13012501	13013000	Hrh4
chr18	13189501	13190000
chr18	13233001	13233500
chr18	14164001	14164500
chr18	14559501	14560000
chr18	14882001	14882500	Taf4b
chr18	16260501	16261000
chr18	16868001	16868500
chr18	19275501	19276000
chr18	19819001	19819500
chr18	19903001	19903500
chr18	20370501	20371000
chr18	26690001	26690500
chr18	27244001	27244500
chr18	27418001	27418500
chr18	27806501	27807000
chr18	27807001	27807500
chr18	28009001	28009500
chr18	28529501	28530000
chr18	28563501	28564000	4930474G06Rik
chr18	28591001	28591500	4930474G06Rik
chr18	30021501	30022000
chr18	30922001	30922500
chr18	33245001	33245500
chr18	33525501	33526000
chr18	36849001	36849500
chr18	37070501	37071000	Pcdha1:Pcdha10:Pcdha9:Pcdha8:Pcdha11:Pcdha3:Pcdha12:Pcdha2:Pcdha4:Pcdha5:Pcdha7:Pcdha4-g:Pcdha6
chr18	39966501	39967000
chr18	39968001	39968500
chr18	41025001	41025500
chr18	41025501	41026000
chr18	41591501	41592000
chr18	41838001	41838500
chr18	43338001	43338500	Dpysl3
chr18	44051001	44051500
chr18	45769001	45769500	A330093E20Rik
chr18	47779001	47779500
chr18	47780001	47780500
chr18	48864501	48865000
chr18	50214501	50215000
chr18	50565501	50566000
chr18	51964501	51965000
chr18	52241001	52241500
[truncated: 875 more rows]

## Sheet: 5caC_UP_DMRs
CHR	START	STOP	GENE_ASSOCIATION
chr1	4480501	4481000
chr1	5046001	5046500	Rgs20
chr1	5072501	5073000
chr1	5110501	5111000	Atp6v1h
chr1	5165501	5166000
chr1	5915501	5916000	Npbwr1
chr1	6005501	6006000
chr1	7039001	7039500
chr1	8859001	8859500	Sntg1
chr1	8859501	8860000	Sntg1
chr1	9396501	9397000
chr1	9575001	9575500	Adhfe1:2610203C22Rik
chr1	9575501	9576000	Adhfe1:2610203C22Rik
chr1	9635001	9635500
chr1	9784001	9784500
chr1	9874501	9875000	Sgk3
chr1	10100001	10100500	Cspp1
chr1	10102001	10102500	Cspp1
chr1	10522501	10523000	Cpa6
chr1	11009501	11010000	Prex2
chr1	13254501	13255000	Ncoa2
chr1	13255001	13255500	Ncoa2
chr1	13844501	13845000
chr1	14265501	14266000	Eya1
chr1	14266501	14267000	Eya1
chr1	14730001	14730500
chr1	14730501	14731000
chr1	14819501	14820000
chr1	14820001	14820500
chr1	15276501	15277000
chr1	15277001	15277500
chr1	15675501	15676000	Kcnb2
chr1	15760501	15761000
chr1	16070001	16070500	4930444P10Rik
chr1	16074501	16075000	4930444P10Rik
chr1	16075001	16075500	4930444P10Rik
chr1	16089501	16090000	4930444P10Rik
chr1	16250501	16251000	Stau2
chr1	16503001	16503500	Stau2
chr1	16503501	16504000	Stau2
chr1	16593501	16594000	Ube2w
chr1	16709501	16710000	Ly96
chr1	16710001	16710500	Ly96
chr1	16750501	16751000
chr1	16780501	16781000
chr1	16934501	16935000
chr1	18053501	18054000
chr1	18054001	18054500
chr1	18237501	18238000	Defb18
chr1	18601501	18602000
chr1	19147501	19148000	Tfap2d
chr1	19176001	19176500
chr1	19197501	19198000
chr1	19213001	19213500	Tfap2b
chr1	19213501	19214000	Tfap2b
chr1	20830501	20831000
chr1	20956001	20956500	Efhc1
chr1	21087001	21087500
chr1	22281001	22281500
chr1	22359001	22359500	Rims1
chr1	22359501	22360000	Rims1
chr1	22555501	22556000	Rims1
chr1	22556001	22556500	Rims1
chr1	22639501	22640000	Rims1
chr1	23448001	23448500
chr1	23527501	23528000
chr1	23601001	23601500
chr1	23796001	23796500	B3gat2
chr1	23961501	23962000
chr1	23962001	23962500
chr1	23963001	23963500
chr1	24331001	24331500	Col19a1
chr1	24331501	24332000	Col19a1
chr1	24684001	24684500	Lmbrd1
chr1	24864001	24864500
chr1	25341001	25341500	Bai3
chr1	25467001	25467500	Bai3
chr1	25467501	25468000	Bai3
chr1	26190001	26190500
chr1	26609001	26609500
chr1	26758001	26758500
chr1	26956501	26957000
chr1	27293001	27293500
chr1	27293501	27294000
chr1	27503001	27503500
chr1	28855001	28855500
chr1	28855501	28856000
chr1	28880001	28880500
chr1	29243001	29243500
chr1	29361001	29361500
chr1	29361501	29362000
chr1	30365001	30365500
chr1	30365501	30366000
chr1	30432501	30433000
chr1	32446001	32446500	Khdrbs2
chr1	33215501	33216000
chr1	33216001	33216500
chr1	33600001	33600500	Prim2
chr1	33600501	33601000	Prim2
chr1	33601001	33601500	Prim2
chr1	34143501	34144000	Dst
chr1	34497501	34498000	Prss39
chr1	34519501	34520000
chr1	34520001	34520500
chr1	34733501	34734000
chr1	34734001	34734500
chr1	35206501	35207000
chr1	35503001	35503500
chr1	35840501	35841000
chr1	36023501	36024000
chr1	36097001	36097500	Hs6st1
chr1	36097501	36098000	Hs6st1
chr1	36495501	36496000	Cnnm4
chr1	36610001	36610500	Fam178b
chr1	36611001	36611500	Fam178b
chr1	36619001	36619500	Fam178b
chr1	36620001	36620500	Fam178b
chr1	36726501	36727000	4933424G06Rik
chr1	36727001	36727500	4933424G06Rik
chr1	36741001	36741500	4933424G06Rik
chr1	37319001	37319500	Inpp4a
chr1	37417501	37418000	Coa5
chr1	37418001	37418500	Coa5
chr1	37524001	37524500	Mgat4a
chr1	37567501	37568000
chr1	38541001	38541500	Aff3
chr1	38563501	38564000	Aff3
chr1	38653001	38653500	Aff3
chr1	38653501	38654000	Aff3
chr1	38902001	38902500
chr1	38902501	38903000
chr1	40471001	40471500	Il18r1
chr1	41080501	41081000
chr1	41081001	41081500
chr1	41365501	41366000
chr1	42103501	42104000
chr1	42104001	42104500
chr1	42415001	42415500
chr1	42427001	42427500
chr1	42607001	42607500
chr1	42607501	42608000
chr1	42765001	42765500
chr1	42765501	42766000
chr1	43200501	43201000
chr1	43658001	43658500
chr1	43684001	43684500
chr1	44044501	44045000
chr1	44874501	44875000
chr1	44920501	44921000
chr1	45889001	45889500
chr1	45889501	45890000
chr1	46158501	46159000	Dnah7b
chr1	46159001	46159500	Dnah7b
chr1	46272001	46272500	Dnah7b
chr1	46483001	46483500
chr1	46544501	46545000
chr1	46633501	46634000
chr1	49408001	49408500
chr1	51319001	51319500	9330175M20Rik
chr1	51319501	51320000	9330175M20Rik
chr1	52046001	52046500	Stat4
chr1	52314501	52315000
chr1	52771001	52771500
chr1	53058501	53059000
chr1	53329001	53329500
chr1	53916001	53916500	Hecw2
chr1	54785501	54786000	Ankrd44
chr1	54964501	54965000
chr1	55097001	55097500
chr1	55097501	55098000
chr1	55134501	55135000	Mob4
chr1	55135001	55135500	Mob4
chr1	55497001	55497500	Plcl1
chr1	56241001	56241500
chr1	56781501	56782000
chr1	56782001	56782500
chr1	56782501	56783000
chr1	56801501	56802000	Satb2
chr1	56802001	56802500	Satb2
chr1	56802501	56803000	Satb2
chr1	57247001	57247500
chr1	58642501	58643000
chr1	58671001	58671500	Als2cr12
chr1	59295001	59295500	Cdk15
chr1	59401001	59401500
chr1	59401501	59402000
chr1	59897501	59898000
chr1	59898001	59898500
chr1	60100501	60101000	Carf
chr1	60101001	60101500	Carf
chr1	60101501	60102000	Carf
chr1	60113501	60114000	Carf
chr1	62136501	62137000	Pard3b
chr1	62583501	62584000	Pard3b
chr1	62584001	62584500	Pard3b
chr1	63474501	63475000	Adam23
chr1	63622501	63623000	Dytn
chr1	63630001	63630500	Dytn
chr1	63699501	63700000	Mdh1b
chr1	63926501	63927000
chr1	63945501	63946000
chr1	64016501	64017000
chr1	64239001	64239500
chr1	64325501	64326000
chr1	65115501	65116000	D630023F18Rik
chr1	65808501	65809000
chr1	65910501	65911000
chr1	65999001	65999500
chr1	66634001	66634500	Unc80
chr1	66754501	66755000	Kansl1l
chr1	66894501	66895000
chr1	66895001	66895500
chr1	67977001	67977500
chr1	67977501	67978000
chr1	69121501	69122000
chr1	69122001	69122500
chr1	69456501	69457000
chr1	69457001	69457500
chr1	70924501	70925000
chr1	71079001	71079500	Bard1
chr1	71295001	71295500	Abca12
chr1	71295501	71296000	Abca12
chr1	71341001	71341500	Abca12
chr1	71341501	71342000	Abca12
chr1	71944001	71944500
chr1	71944501	71945000
chr1	72047001	72047500
chr1	73076001	73076500
chr1	73523001	73523500
chr1	73796501	73797000	6030407O03Rik
chr1	73832001	73832500	6030407O03Rik
chr1	73832501	73833000	6030407O03Rik
chr1	73853501	73854000	6030407O03Rik
chr1	73915001	73915500	Tns1
chr1	74076501	74077000	Tns1
chr1	74077001	74077500	Tns1
chr1	74191501	74192000	Cxcr1
chr1	74415001	74415500	Vil1
chr1	74415501	74416000	Vil1
chr1	74553001	74553500	Plcd4
chr1	74574001	74574500	Zfp142
chr1	74714501	74715000	Cyp27a1
chr1	74779501	74780000	Wnt6
chr1	75166501	75167000
chr1	75167001	75167500
chr1	75341001	75341500
chr1	75615001	75615500
chr1	75921001	75921500
chr1	76123501	76124000
chr1	76163001	76163500
chr1	76570001	76570500
chr1	76570501	76571000
chr1	77352001	77352500
chr1	77358501	77359000
chr1	77359001	77359500
chr1	77593001	77593500
chr1	77682001	77682500
chr1	77790001	77790500
chr1	77790501	77791000
chr1	78583001	78583500
chr1	78588501	78589000
chr1	78638001	78638500
chr1	78638501	78639000
chr1	79649001	79649500	Ap1s3
chr1	79946001	79946500
chr1	80423001	80423500
chr1	80423501	80424000
chr1	80774001	80774500
chr1	81173001	81173500	Nyap2
chr1	81310001	81310500
chr1	81310501	81311000
chr1	81375001	81375500
chr1	81375501	81376000
chr1	82074501	82075000
chr1	82075001	82075500
chr1	82458501	82459000	Col4a4
chr1	82459001	82459500	Col4a4
chr1	82559501	82560000	Col4a4
chr1	82560001	82560500	Col4a4
chr1	82628501	82629000	Col4a3
chr1	83163001	83163500	Daw1
chr1	83163501	83164000	Daw1
chr1	83211501	83212000	Daw1
chr1	83212001	83212500
chr1	83987001	83987500
chr1	84858501	84859000	Fbxo36
chr1	84859001	84859500	Fbxo36
chr1	85244001	85244500
chr1	85244501	85245000
chr1	85258001	85258500	C130026I21Rik
chr1	85258501	85259000	C130026I21Rik
chr1	85286501	85287000
chr1	85582001	85582500	Sp110
chr1	85612001	85612500	Sp140
chr1	86004001	86004500
chr1	86004501	86005000
chr1	86278001	86278500	Armc9
chr1	86597001	86597500	Cops7b
chr1	86974501	86975000	Dis3l2
chr1	86975001	86975500	Dis3l2
chr1	87434001	87434500	Gigyf2
chr1	87543501	87544000	Ngef
chr1	87544001	87544500	Ngef
chr1	88253001	88253500	Mroh2a
chr1	88503001	88503500	Glrp1
chr1	88503501	88504000	Glrp1
chr1	88896001	88896500
chr1	89206001	89206500
chr1	89501001	89501500	Agap1
chr1	89501501	89502000	Agap1
chr1	89503501	89504000	Agap1
chr1	90065001	90065500	Iqca
chr1	90092501	90093000	Iqca
chr1	90525501	90526000
chr1	90949501	90950000	Mlph
chr1	90950001	90950500	Mlph
chr1	91719001	91719500
chr1	92141001	92141500	Hdac4
chr1	92303501	92304000
chr1	92427001	92427500
chr1	92427501	92428000
chr1	93830001	93830500	D2hgdh
chr1	95264501	95265000
chr1	96589501	96590000
chr1	96591501	96592000
chr1	97692001	97692500
chr1	97715001	97715500	Ppip5k2
chr1	98002001	98002500	Pam
chr1	98002501	98003000	Pam
chr1	98142501	98143000	1810006J02Rik
chr1	98246001	98246500
chr1	98246501	98247000
chr1	98428501	98429000	Slco6d1
chr1	99971501	99972000	Cntnap5b
chr1	100662001	100662500
chr1	100662501	100663000
chr1	100738501	100739000
chr1	100739001	100739500
chr1	101035501	101036000
chr1	101835501	101836000
chr1	101908001	101908500
chr1	102628001	102628500
chr1	102867001	102867500
chr1	102867501	102868000
chr1	102896001	102896500
chr1	102896501	102897000
chr1	103360501	103361000
chr1	103599501	103600000
chr1	103723501	103724000
chr1	104744001	104744500
chr1	104744501	104745000
chr1	105179501	105180000
chr1	105180001	105180500
chr1	105384001	105384500
chr1	105587501	105588000	Pign
chr1	105867001	105867500
chr1	105986501	105987000
chr1	106180501	106181000	Phlpp1
chr1	106473501	106474000
chr1	107318501	107319000
chr1	107740001	107740500
chr1	107740501	107741000
chr1	107744001	107744500
chr1	107744501	107745000
chr1	108191001	108191500
chr1	108191501	108192000
chr1	108795501	108796000
chr1	110672501	110673000
chr1	110673001	110673500
chr1	111119001	111119500
chr1	112716501	112717000
chr1	112871001	112871500
chr1	112871501	112872000
chr1	113103501	113104000
chr1	113319001	113319500
chr1	113964501	113965000
chr1	114639501	114640000
chr1	114828501	114829000
chr1	116401501	116402000	Cntnap5a
chr1	116536501	116537000	Cntnap5a
chr1	118800001	118800500
chr1	118962501	118963000	Gli2
chr1	119039001	119039500	Gli2
chr1	119368001	119368500
chr1	119429001	119429500
chr1	119896001	119896500
chr1	119956501	119957000	Gm101
chr1	119990001	119990500	Gm101
chr1	119990501	119991000	Gm101
chr1	120046501	120047000	Sctr
chr1	120099501	120100000
chr1	120100001	120100500
chr1	120189501	120190000
chr1	120190001	120190500
chr1	120258001	120258500	Steap3
chr1	120494501	120495000	Marco
chr1	120495001	120495500	Marco
chr1	120495501	120496000	Marco
chr1	120583001	120583500
chr1	120678001	120678500
chr1	121943001	121943500
chr1	121943501	121944000
chr1	122274501	122275000
chr1	122326501	122327000
chr1	122327001	122327500
chr1	122859001	122859500
chr1	123046501	123047000
chr1	123541001	123541500	Dpp10
chr1	123543001	123543500	Dpp10
chr1	123543501	123544000	Dpp10
chr1	123544001	123544500	Dpp10
chr1	124155501	124156000
chr1	124485001	124485500
chr1	125236001	125236500
chr1	125345001	125345500
chr1	125614001	125614500
chr1	126237501	126238000	Nckap5
chr1	126275001	126275500	Nckap5
chr1	126275501	126276000	Nckap5
chr1	126276001	126276500	Nckap5
chr1	126319001	126319500	Nckap5
chr1	126422001	126422500	Nckap5
chr1	126543001	126543500	Nckap5
chr1	127021501	127022000
chr1	127022001	127022500
chr1	127218001	127218500	Mgat5
chr1	127628501	127629000	Tmem163
chr1	127799501	127800000	Ccnt2
chr1	127800001	127800500	Ccnt2
chr1	128449001	128449500
chr1	128449501	128450000
chr1	128520001	128520500
chr1	128546501	128547000
chr1	128709001	128709500
chr1	128755501	128756000
chr1	128786501	128787000
chr1	129377501	129378000	Thsd7b
chr1	129378001	129378500	Thsd7b
chr1	129959001	129959500	Thsd7b
chr1	129959501	129960000	Thsd7b
chr1	130909501	130910000	Il20
chr1	130910501	130911000	Il20
chr1	131225501	131226000	Rassf5
chr1	131281001	131281500
chr1	131349001	131349500	Srgap2
chr1	131573501	131574000
chr1	131644001	131644500	Ctse
chr1	131694001	131694500	5430435G22Rik
chr1	131724001	131724500
chr1	131759001	131759500	Slc26a9
chr1	131759501	131760000	Slc26a9
chr1	132130501	132131000	Cdk18
chr1	132131501	132132000	Cdk18
chr1	132294001	132294500
chr1	132518001	132518500	Cntn2
chr1	132721501	132722000	Nfasc
chr1	132722001	132722500	Nfasc
chr1	132722501	132723000	Nfasc
chr1	132776501	132777000
chr1	133495501	133496000
chr1	133740001	133740500	Atp2b4
chr1	133740501	133741000	Atp2b4
chr1	133894501	133895000
chr1	133976501	133977000
chr1	134320001	134320500	Ppfia4
chr1	134736001	134736500	Syt2
chr1	135657501	135658000
chr1	135741501	135742000	Csrp1
chr1	135878001	135878500	Pkp1
chr1	135921001	135921500
chr1	135921501	135922000
chr1	135999501	136000000	Igfn1
chr1	136090501	136091000	Cacna1s
chr1	136339501	136340000	Camsap2
chr1	136364501	136365000
chr1	137378001	137378500
chr1	139286001	139286500	Crb1
chr1	139323501	139324000	Crb1
chr1	139345001	139345500	Crb1
chr1	141168501	141169000
chr1	142562501	142563000
chr1	143027501	143028000
chr1	143077501	143078000
chr1	143119501	143120000
chr1	143683501	143684000	Cdc73
chr1	143684001	143684500	Cdc73
chr1	147769501	147770000
chr1	147770001	147770500
chr1	150367501	150368000	BC003331
chr1	150454501	150455000	Prg4
chr1	150455001	150455500	Prg4
chr1	150455501	150456000	Prg4
chr1	150456001	150456500	Prg4
chr1	150714501	150715000	Hmcn1
chr1	150784501	150785000	Hmcn1
chr1	151058001	151058500
chr1	151448001	151448500	Trmt1l
chr1	151800001	151800500	Edem3
chr1	151800501	151801000	Edem3
chr1	151801001	151801500	Edem3
chr1	151802501	151803000	Edem3
chr1	151897501	151898000	1700025G04Rik
chr1	152008001	152008500	1700025G04Rik
chr1	152022001	152022500	1700025G04Rik
chr1	152219501	152220000
chr1	152412001	152412500	Colgalt2
chr1	153182501	153183000	Lamc2
chr1	153795001	153795500	Rgsl1
chr1	153798001	153798500	Rgsl1
chr1	153818501	153819000	Rgsl1
chr1	153889001	153889500
chr1	154208001	154208500
chr1	154446501	154447000	Cacna1e
chr1	154585001	154585500	Cacna1e
chr1	154585501	154586000	Cacna1e
chr1	154871001	154871500
chr1	154871501	154872000
chr1	155173001	155173500	Stx6
chr1	156578001	156578500	Abl2
chr1	157135001	157135500	Rasal2
chr1	157725001	157725500
chr1	157725501	157726000
chr1	158247501	158248000	Brinp2
chr1	158287501	158288000	Brinp2
chr1	158746001	158746500	Pappa2
chr1	159957001	159957500
chr1	160461001	160461500	Rabgap1l
chr1	160472001	160472500	Rabgap1l
chr1	160756501	160757000	Rabgap1l
chr1	160867501	160868000
chr1	160990501	160991000	Serpinc1
chr1	161314501	161315000
chr1	162485001	162485500
chr1	163316501	163317000
chr1	164088501	164089000
chr1	164089001	164089500
chr1	164089501	164090000
chr1	164328501	164329000	Nme7
chr1	164447001	164447500	Atp1b1
chr1	164535001	164535500
chr1	164535501	164536000
chr1	164536001	164536500
chr1	164539001	164539500
chr1	164540001	164540500
chr1	164941501	164942000
chr1	165033501	165034000
chr1	165034001	165034500
chr1	165353001	165353500	Dcaf6
chr1	165353501	165354000	Dcaf6
chr1	165734501	165735000
chr1	165767001	165767500	Creg1
chr1	165768001	165768500	Creg1
chr1	165768501	165769000	Creg1
chr1	166058501	166059000
chr1	166670001	166670500	Fmo9
chr1	166703501	166704000
chr1	166749501	166750000
chr1	166982001	166982500	Gm16701
chr1	166985501	166986000	Gm16701
chr1	166986001	166986500	Gm16701
chr1	167215501	167216000
chr1	167671501	167672000
chr1	167685001	167685500
chr1	167685501	167686000
chr1	168080001	168080500
chr1	168080501	168081000
chr1	168602001	168602500
chr1	168602501	168603000
chr1	168703001	168703500
chr1	168996501	168997000
chr1	169041501	169042000
chr1	169042001	169042500
chr1	169712501	169713000
chr1	169740501	169741000	Rgs4
chr1	169761501	169762000
chr1	169907001	169907500
chr1	170016501	170017000	Ddr2
chr1	170018001	170018500	Ddr2
chr1	170230001	170230500
chr1	170524501	170525000	Nos1ap
chr1	170854001	170854500	Atf6
chr1	170854501	170855000	Atf6
chr1	170942501	170943000
chr1	170946001	170946500
chr1	171024501	171025000	Fcgr4
chr1	171025001	171025500	Fcgr4
chr1	171063501	171064000
chr1	171064001	171064500
chr1	171066001	171066500
chr1	171066501	171067000
chr1	171067001	171067500
chr1	171071001	171071500
chr1	171071501	171072000
chr1	171073501	171074000
chr1	171074001	171074500
chr1	171074501	171075000
chr1	171078501	171079000
chr1	171079001	171079500
chr1	171081001	171081500
chr1	171081501	171082000
chr1	171082001	171082500
chr1	171378001	171378500	Pvrl4
chr1	171575001	171575500	Cd244
chr1	171937001	171937500	Slamf6
chr1	174729501	174730000	Fmn2
chr1	175490501	175491000	Rgs7
chr1	175525001	175525500
chr1	175537501	175538000
chr1	175538001	175538500
chr1	176257501	176258000	Pld5
chr1	176419501	176420000
chr1	176473501	176474000
chr1	176648501	176649000
chr1	176793501	176794000	Cep170
chr1	176974001	176974500	Sdccag8
chr1	176974501	176975000	Sdccag8
chr1	177040001	177040500	Akt3
chr1	177356501	177357000
chr1	178419501	178420000	Efcab2
chr1	178420001	178420500	Efcab2
chr1	178455501	178456000	Efcab2
chr1	178539501	178540000	Kif26b
chr1	178549001	178549500	Kif26b
chr1	178566501	178567000	Kif26b
chr1	178717501	178718000	Kif26b
chr1	178762501	178763000	Kif26b
chr1	179257001	179257500	Smyd3
chr1	179257501	179258000	Smyd3
chr1	179285001	179285500	Smyd3
chr1	179285501	179286000	Smyd3
chr1	179556001	179556500	Cnst
chr1	179556501	179557000	Cnst
chr1	180241501	180242000	Psen2
chr1	180242001	180242500	Psen2
chr1	180242501	180243000	Psen2
chr1	180243001	180243500	Psen2
chr1	180243501	180244000	Psen2
chr1	180244001	180244500	Psen2
chr1	180930001	180930500
chr1	180930501	180931000
chr1	180940501	180941000
chr1	181630001	181630500
chr1	181742501	181743000
chr1	181744001	181744500
chr1	181792001	181792500
chr1	182096001	182096500
chr1	182629501	182630000	Capn8
chr1	182892501	182893000	Susd4
chr1	182894501	182895000	Susd4
chr1	182984501	182985000
chr1	182985001	182985500
chr1	183162501	183163000	Disp1
chr1	183300001	183300500	Aida
chr1	183391001	183391500	Taf1a
chr1	183537501	183538000
chr1	183617001	183617500
chr1	183617501	183618000
chr1	184271501	184272000
chr1	184397501	184398000
chr1	184446501	184447000
chr1	184505501	184506000
chr1	184506001	184506500
chr1	184702501	184703000
chr1	184703001	184703500
chr1	184814001	184814500	Marc2
chr1	185720501	185721000	Mir297c
chr1	186359501	186360000
chr1	186730001	186730500	Rrp15
chr1	186730501	186731000	Rrp15
chr1	186731001	186731500	Rrp15
chr1	186731501	186732000	Rrp15
chr1	186732001	186732500	Rrp15
chr1	186732501	186733000	Rrp15
chr1	187187001	187187500	Spata17
chr1	187199001	187199500	Spata17
chr1	187199501	187200000	Spata17
chr1	187534501	187535000
chr1	187591001	187591500
chr1	187591501	187592000
chr1	187989501	187990000	Esrrg
chr1	188088001	188088500	Esrrg
chr1	188088501	188089000	Esrrg
chr1	188135001	188135500	Esrrg
chr1	188310501	188311000	Ush2a
chr1	188989001	188989500	Kctd3
chr1	189326501	189327000	Kcnk2
chr1	189837501	189838000	Ptpn14
chr1	189943001	189943500
chr1	189950501	189951000
chr1	190016501	190017000
chr1	190058001	190058500
chr1	190330501	190331000
chr1	190870501	190871000	Rps6kc1
chr1	190902501	190903000	Rps6kc1
chr1	190903001	190903500	Rps6kc1
chr1	190947001	190947500	Vash2:Angel2
chr1	190956501	190957000	Vash2
chr1	190957001	190957500	Vash2
chr1	190980001	190980500	Vash2
chr1	191120501	191121000
chr1	191276501	191277000
chr1	191300001	191300500
chr1	191423001	191423500
chr1	191646501	191647000
chr1	191647001	191647500
chr1	192202501	192203000	Kcnh1
chr1	192229501	192230000	Kcnh1
chr1	192231501	192232000	Kcnh1
chr1	192301001	192301500	Kcnh1
chr1	192453501	192454000	Kcnh1
chr1	192454001	192454500	Kcnh1
chr1	193227501	193228000	Hsd11b1
chr1	193228001	193228500	Hsd11b1
chr1	193376001	193376500
chr1	193495501	193496000
chr1	193496001	193496500
chr1	193498001	193498500
chr1	193500501	193501000
chr1	193501501	193502000
chr1	193513001	193513500
chr1	194033501	194034000
chr1	194213501	194214000	4930503O07Rik
chr1	194968001	194968500	Gm16897
chr1	195371001	195371500
chr2	3090501	3091000
chr2	3102501	3103000
chr2	3528001	3528500
chr2	3609501	3610000
chr2	3733501	3734000	Fam107b
chr2	3767001	3767500	Fam107b
chr2	3920001	3920500
chr2	4165501	4166000	Frmd4a
chr2	4453501	4454000	Frmd4a
chr2	4454001	4454500	Frmd4a
chr2	4518001	4518500	Frmd4a
chr2	4518501	4519000	Frmd4a
chr2	4614501	4615000	Frmd4a
chr2	5009501	5010000	Mcm10
chr2	5017501	5018000
chr2	5145001	5145500	Ccdc3
chr2	5186501	5187000	Ccdc3
chr2	5319001	5319500	Camk1d
chr2	5376501	5377000	Camk1d
chr2	5483001	5483500	Camk1d:Mir466d
chr2	5500501	5501000	Camk1d
chr2	5501501	5502000	Camk1d
chr2	5541501	5542000	Camk1d
chr2	5542001	5542500	Camk1d
chr2	5542501	5543000	Camk1d
chr2	6078001	6078500
chr2	6079501	6080000
chr2	6135501	6136000	Gm10857
chr2	6225501	6226000	A230108P19Rik
chr2	6262001	6262500	A230108P19Rik
chr2	6262501	6263000	A230108P19Rik
chr2	6593001	6593500	Celf2
chr2	6593501	6594000	Celf2
chr2	7076001	7076500	Celf2
chr2	7144001	7144500	Celf2
chr2	7144501	7145000	Celf2
chr2	7200501	7201000	Celf2
chr2	7436001	7436500
chr2	7847501	7848000
chr2	8515501	8516000
chr2	9459001	9459500
chr2	9533001	9533500
chr2	9784501	9785000
chr2	10230001	10230500	Itih5
chr2	10230501	10231000	Itih5
chr2	10418001	10418500	Sfmbt2
chr2	10761001	10761500
chr2	10776501	10777000
chr2	10922001	10922500
chr2	11101501	11102000
chr2	11102001	11102500
chr2	11198001	11198500	Prkcq
chr2	11461501	11462000
chr2	11505001	11505500	Pfkfb3
chr2	11717501	11718000	Il15ra
chr2	12069501	12070000
chr2	12334001	12334500
chr2	12756001	12756500
chr2	12756501	12757000
chr2	12979501	12980000	Pter
chr2	13072501	13073000
chr2	13878501	13879000
chr2	13879001	13879500
chr2	14041001	14041500	Ptpla
chr2	14200001	14200500	Tmem236
chr2	14200501	14201000	Tmem236
chr2	14329001	14329500	Mrc1
chr2	14572001	14572500
chr2	14751001	14751500	Cacnb2
chr2	15685001	15685500
chr2	16683001	16683500	Plxdc2
chr2	16748001	16748500	Plxdc2
chr2	18178501	18179000	Mllt10
chr2	18574501	18575000
chr2	18647001	18647500
chr2	18735501	18736000	BC061194
chr2	18893001	18893500	Pip4k2a
chr2	19284001	19284500	Armc3
chr2	19509001	19509500	4921504E06Rik
chr2	20387001	20387500	Etl4
chr2	20899501	20900000	Arhgap21
chr2	20900001	20900500	Arhgap21
chr2	21005501	21006000
chr2	21208501	21209000	Thnsl1
chr2	22066501	22067000
chr2	22739501	22740000
chr2	22740001	22740500
chr2	22744501	22745000
chr2	22745001	22745500
chr2	23431501	23432000
chr2	24284001	24284500
chr2	24284501	24285000
chr2	24494501	24495000
chr2	24495001	24495500
chr2	24557001	24557500
chr2	24634001	24634500	Cacna1b
chr2	24635001	24635500	Cacna1b
chr2	24879501	24880000	Ehmt1
chr2	24993001	24993500	Pnpla7
chr2	24993501	24994000	Pnpla7
chr2	25028001	25028500	Pnpla7
chr2	25158501	25159000
chr2	25159001	25159500
chr2	25161501	25162000
chr2	25770501	25771000
chr2	25771001	25771500
chr2	27121001	27121500	Fam163b
chr2	27129501	27130000	Fam163b
chr2	27130001	27130500	Fam163b
chr2	27257001	27257500
chr2	27342001	27342500	Vav2
chr2	27946001	27946500	Col5a1
chr2	28054501	28055000
chr2	28184001	28184500
chr2	28184501	28185000
chr2	28339501	28340000
chr2	28607501	28608000
chr2	28608001	28608500	Gfi1b
chr2	28766001	28766500	Ak8
chr2	28766501	28767000	Ak8
chr2	29888501	29889000	Odf2
chr2	30267501	30268000	Phyhd1
chr2	30494001	30494500
chr2	30546501	30547000
chr2	30643501	30644000
chr2	30710001	30710500
chr2	30710501	30711000
chr2	31390001	31390500
chr2	31390501	31391000
chr2	31535501	31536000
chr2	31536001	31536500
chr2	32760501	32761000	Tor2a
chr2	32909501	32910000	Fam129b
chr2	33845001	33845500	Mvb12b
chr2	33933501	33934000
chr2	33934001	33934500
chr2	33934501	33935000
chr2	34036501	34037000
chr2	34049501	34050000
chr2	35244001	35244500
chr2	35511001	35511500
chr2	36107001	36107500
chr2	36226001	36226500
chr2	36694501	36695000	Mir684-1
chr2	37214501	37215000	Mir684-1
chr2	38395501	38396000	Mir684-1
chr2	38815001	38815500	Nr6a1:Mir684-1
chr2	39093001	39093500	Scai:Mir684-1
chr2	39093501	39094000	Scai:Mir684-1
chr2	40007001	40007500	Mir684-1
chr2	40556501	40557000	Mir684-1
chr2	41527501	41528000	Lrp1b:Mir684-1
chr2	41528501	41529000	Lrp1b:Mir684-1
chr2	41683001	41683500	Lrp1b:Mir684-1
chr2	41683501	41684000	Lrp1b:Mir684-1
chr2	41895501	41896000	Lrp1b:Mir684-1
chr2	42091001	42091500	Lrp1b:Mir684-1
chr2	43900501	43901000	Arhgap15:Mir684-1
chr2	44335501	44336000	Arhgap15:Mir684-1
chr2	44336001	44336500	Arhgap15:Mir684-1
chr2	45032001	45032500	Zeb2:Mir684-1
chr2	46225501	46226000	Mir684-1
chr2	46226001	46226500	Mir684-1
chr2	46676501	46677000	Mir684-1
chr2	47278001	47278500	Mir684-1
chr2	47532001	47532500	Mir684-1
chr2	48362001	48362500	Mir684-1
chr2	48990501	48991000	Mbd5:Mir684-1
chr2	49307501	49308000	Mbd5:Mir684-1
chr2	49353001	49353500	Mir684-1
chr2	50167501	50168000	Lypd6:Mir684-1
chr2	50271001	50271500	Mir684-1
chr2	50896501	50897000	Mir684-1
chr2	51552501	51553000	Mir684-1
chr2	51554501	51555000	Mir684-1
chr2	51555001	51555500	Mir684-1
chr2	51946001	51946500	Mir684-1
chr2	51947001	51947500	Nmi:Mir684-1
chr2	51947501	51948000	Nmi:Mir684-1
chr2	51948001	51948500	Nmi:Mir684-1
chr2	52033001	52033500	Mir684-1
chr2	52033501	52034000	Mir684-1
chr2	52696001	52696500	Stam2:Mir684-1
chr2	52696501	52697000	Stam2:Mir684-1
chr2	52697001	52697500	Stam2:Mir684-1
chr2	52697501	52698000	Stam2:Mir684-1
chr2	52698001	52698500	Stam2:Mir684-1
chr2	52698501	52699000	Stam2:Mir684-1
chr2	52699001	52699500	Stam2:Mir684-1
chr2	53669001	53669500	Mir684-1
chr2	54606501	54607000	Galnt13:Mir684-1
chr2	56409001	56409500	Mir684-1
chr2	57182001	57182500	4930555B11Rik:BB557941:Mir684-1
chr2	57686501	57687000	Mir684-1
chr2	57885501	57886000	Mir684-1
chr2	58590001	58590500	Mir684-1
chr2	59252501	59253000	Mir684-1:Pkp4
chr2	59253001	59253500	Mir684-1:Pkp4
chr2	59540001	59540500	Mir684-1
chr2	59928501	59929000	Baz2b:Mir684-1
chr2	59929001	59929500	Baz2b:Mir684-1
chr2	59929501	59930000	Baz2b:Mir684-1
chr2	61140501	61141000	Mir684-1
chr2	61141001	61141500	Mir684-1
chr2	62352001	62352500	Mir684-1:Dpp4
chr2	62982501	62983000	Mir684-1:Kcnh7
chr2	62983001	62983500	Mir684-1:Kcnh7
chr2	63313501	63314000	Mir684-1
chr2	63748501	63749000	Mir684-1
chr2	65260001	65260500	Mir684-1
chr2	66351501	66352000	Scn1a:Mir684-1
chr2	67380001	67380500	Mir684-1
chr2	67785001	67785500	Mir684-1
chr2	68452501	68453000	Mir684-1:Stk39
chr2	68453001	68453500	Mir684-1:Stk39
chr2	68454001	68454500	Mir684-1:Stk39
chr2	68514501	68515000	Mir684-1
chr2	68887501	68888000	Cers6:Mir684-1
chr2	68888001	68888500	Cers6:Mir684-1
chr2	69356501	69357000	Mir684-1
chr2	69357001	69357500	Mir684-1
chr2	69514501	69515000	Lrp2:Mir684-1
chr2	69562001	69562500	Lrp2:Mir684-1
chr2	69562501	69563000	Lrp2:Mir684-1
chr2	69887501	69888000	Mir684-1
chr2	70526501	70527000	Erich2:Mir684-1:Gad1os
chr2	70527001	70527500	Erich2:Mir684-1:Gad1os
chr2	70843501	70844000	Mir684-1
chr2	70931001	70931500	Mir684-1
chr2	70931501	70932000	Mir684-1
chr2	71063501	71064000	Dcaf17:Mir684-1
chr2	71064001	71064500	Dcaf17:Mir684-1
chr2	71064501	71065000	Dcaf17:Mir684-1
chr2	71143001	71143500	Cybrd1:Mir684-1
chr2	71316501	71317000	Slc25a12:Mir684-1
chr2	71350501	71351000	Slc25a12:Mir684-1
chr2	71469501	71470000	Metap1d:Mir684-1
chr2	71583001	71583500	Mir684-1
chr2	71777001	71777500	Mir684-1
chr2	71953001	71953500	Mir684-1
chr2	72180001	72180500	Mir684-1:Rapgef4
chr2	72180501	72181000	Mir684-1:Rapgef4
chr2	72184501	72185000	Mir684-1:Rapgef4
chr2	72316501	72317000	Zak:Mir684-1
chr2	72580501	72581000	Mir684-1
chr2	72809501	72810000	6430710C18Rik:Mir684-1
chr2	72810001	72810500	6430710C18Rik:Mir684-1
chr2	73284001	73284500	Cir1:Mir684-1
chr2	73455001	73455500	Wipf1:Mir684-1
chr2	73488501	73489000	Wipf1:Mir684-1
chr2	73595501	73596000	Chn1os3:Mir684-1
chr2	74013501	74014000	Mir684-1
chr2	74791001	74791500	Mir684-1
chr2	74958501	74959000	Mir684-1
chr2	74959001	74959500	Mir684-1
chr2	75099001	75099500	Mir684-1
chr2	75099501	75100000	Mir684-1
chr2	75662501	75663000	Hnrnpa3:Mir684-1:Gm6793
chr2	75663501	75664000	Hnrnpa3:Mir684-1:Gm6793
chr2	75664501	75665000	Hnrnpa3:Mir684-1:Gm6793
chr2	76441001	76441500	Mir684-1:Osbpl6
chr2	77295001	77295500	Mir684-1
chr2	77344501	77345000	Mir684-1
chr2	77465501	77466000	Zfp385b:Mir684-1:Gm13944
chr2	78161501	78162000	Mir684-1
chr2	78303001	78303500	Gm14461:Mir684-1
chr2	79108001	79108500	Mir684-1
chr2	79119501	79120000	Mir684-1
chr2	79179501	79180000	Mir684-1
chr2	79688501	79689000	Mir684-1
chr2	80156001	80156500	Mir684-1
chr2	81035501	81036000
chr2	81211501	81212000
chr2	81771001	81771500
chr2	83509001	83509500
chr2	83904501	83905000
chr2	84470001	84470500	Tfpi
chr2	84502001	84502500	Gm13710
chr2	85325001	85325500
chr2	89185501	89186000
chr2	89387501	89388000
chr2	89389001	89389500
chr2	90621501	90622000
chr2	90636001	90636500	Mir3110
chr2	90835001	90835500	Mir3110
chr2	91001501	91002000	Celf1:Mir3110
chr2	91095501	91096000	Mir3110:Spi1
chr2	91836501	91837000	Mir3110:Ambra1
chr2	92024501	92025000	Mir3110:Creb3l1
chr2	92025001	92025500	Mir3110:Creb3l1
chr2	92093001	92093500	Mir3110
chr2	92093501	92094000	Mir3110
chr2	92094001	92094500	Mir3110
chr2	92167501	92168000	Mir3110
chr2	92168001	92168500	Mir3110
chr2	92560501	92561000	Mir3110
chr2	92618501	92619000	Mir3110
chr2	92619001	92619500	Mir3110
chr2	92798001	92798500	Mir3110
chr2	93063001	93063500	Mir3110
chr2	93203001	93203500	Mir3110:Tspan18
chr2	93289501	93290000	Mir3110:Tspan18
chr2	93316001	93316500	Mir3110:Tspan18
chr2	93316501	93317000	Mir3110:Tspan18
chr2	93340501	93341000	Mir3110
chr2	93341001	93341500	Mir3110
chr2	93370501	93371000	Mir3110
chr2	93473501	93474000	Mir3110
chr2	93560001	93560500	Mir3110
chr2	93578001	93578500	Mir3110
chr2	93578501	93579000	Mir3110
chr2	94036001	94036500	Hsd17b12:Mir3110
chr2	94036501	94037000	Hsd17b12:Mir3110
chr2	94349001	94349500	Ttc17:Mir3110
chr2	94691501	94692000	Mir3110
chr2	97425001	97425500	Mir3110
chr2	97604001	97604500	Lrrc4c:Mir3110
chr2	97661001	97661500	Mir3110
chr2	97713501	97714000	Mir3110
chr2	97714001	97714500	Mir3110
chr2	97920001	97920500	Mir3110
chr2	97948001	97948500	Mir3110
chr2	98212001	98212500	Mir3110
chr2	98862501	98863000	Mir3110
chr2	99234501	99235000	Mir3110
chr2	100781001	100781500	Mir3110
chr2	102122501	102123000	Mir3110:Ldlrad3
chr2	102252001	102252500	Mir3110
chr2	102461501	102462000	Mir3110
chr2	102586501	102587000	Pamr1:Mir3110
chr2	102587001	102587500	Pamr1:Mir3110
chr2	102829001	102829500	Mir3110:Cd44
chr2	103202001	103202500	Mir3110
chr2	103202501	103203000	Mir3110
chr2	103477501	103478000	Mir3110:Cat
chr2	103478001	103478500	Mir3110:Cat
chr2	103487001	103487500	Mir3110
chr2	103719001	103719500	Abtb2:Mir3110
chr2	104047001	104047500	Mir3110:Fbxo3
chr2	104083001	104083500	Cd59b:Mir3110
chr2	104083501	104084000	Cd59b:Mir3110
chr2	104112501	104113000	Mir3110:Cd59a
chr2	104113001	104113500	Mir3110:Cd59a
chr2	104195001	104195500	Mir3110:D430041D05Rik
chr2	104534501	104535000	Mir3110
chr2	104874501	104875000	Mir3110
chr2	105059001	105059500	Mir3110
chr2	105059501	105060000	Mir3110
chr2	105060001	105060500	Mir3110
chr2	105103501	105104000	Mir3110:AI314831
chr2	105104501	105105000	Mir3110:AI314831
chr2	105212001	105212500	Mir3110
chr2	105420501	105421000	Mir3110
chr2	105769001	105769500	Mir3110:Elp4
chr2	106142001	106142500	Mir3110
chr2	106413001	106413500	Mir3110
chr2	106927501	106928000	Mir3110
chr2	107062001	107062500	Mir3110
chr2	107108001	107108500	Mir3110
chr2	108939001	108939500	Mir3110
chr2	109216001	109216500	Mir3110:Mettl15
chr2	109216501	109217000	Mir3110:Mettl15
chr2	109579501	109580000	Mir3110
chr2	109653501	109654000	Mir3110
chr2	109654001	109654500	Mir3110
chr2	110157001	110157500	Mir3110
chr2	110157501	110158000	Mir3110
chr2	110293501	110294000	Bbox1:Mir3110
chr2	110600501	110601000	Mir3110:Slc5a12
chr2	112687501	112688000	Ryr3:Mir3110
chr2	113239001	113239500	Mir1954:Mir3110
chr2	113468001	113468500	Fmn1:Mir3110
chr2	113799001	113799500	Scg5:Mir3110
chr2	116895501	116896000	Mir3110
chr2	116921501	116922000	Mir3110
chr2	116976001	116976500	Mir3110
chr2	117677501	117678000	Mir3110
chr2	117874001	117874500	Mir3110:4930412B13Rik
chr2	117874501	117875000	Mir3110:4930412B13Rik
chr2	118584501	118585000	Mir3110
chr2	118585001	118585500	Mir3110
chr2	118935501	118936000	Mir3110
chr2	118936001	118936500	Mir3110
chr2	119702001	119702500	Rtf1:Mir3110
chr2	119702501	119703000	Rtf1:Mir3110
chr2	120268001	120268500	Pla2g4d:Mir3110
chr2	120297001	120297500	Mir3110
chr2	121083501	121084000	Tgm5:Mir3110
chr2	121348001	121348500	Ppip5k1:Mir3110
chr2	121522001	121522500	Wdr76:Mir3110
chr2	121795501	121796000	Mir3110:Frmd5
chr2	121816501	121817000	Mir3110
chr2	121817001	121817500	Mir3110
chr2	122406501	122407000	Mir3110
chr2	122729501	122730000	Mir3110
chr2	123528001	123528500	Mir3110
chr2	124545501	124546000	Mir3110
chr2	124546001	124546500	Mir3110
chr2	124698001	124698500	Mir3110
chr2	124861501	124862000	Mir3110
chr2	124862001	124862500	Mir3110
chr2	125441001	125441500	Fbn1:Mir3110
chr2	126147501	126148000	Mir3110:Fam227b
chr2	126213001	126213500	Mir3110
chr2	127842001	127842500	Mir3110
chr2	128029001	128029500	Acoxl:Mir3110
chr2	128029501	128030000	Acoxl:Mir3110
chr2	128044001	128044500	Acoxl:Mir3110
chr2	128561501	128562000	Mir3110
chr2	128562001	128562500	Mir3110
chr2	128562501	128563000	Mir3110
chr2	128730501	128731000	Mertk:Mir3110
chr2	128877501	128878000	Fbln7:Mir3110
chr2	129120501	129121000	Mir3110:Polr1b
chr2	129121001	129121500	Mir3110:Polr1b
chr2	129429001	129429500	Mir3110
chr2	129429501	129430000	Mir3110
chr2	130113501	130114000	Mir3110
chr2	130120001	130120500	Mir3110
chr2	130147001	130147500	Tgm6:Mir3110
chr2	130147501	130148000	Tgm6:Mir3110
chr2	130325501	130326000	Mir3110:Ebf4
chr2	130920001	130920500	Atrn:Mir3110
chr2	131090501	131091000	Mir3110
chr2	131304501	131305000	Rnf24:Mir3110:Mir3098
chr2	131727501	131728000	Mir3110
chr2	131999001	131999500	Rassf2:Mir3110
chr2	132100001	132100500	Slc23a2:Mir3110
chr2	132100501	132101000	Slc23a2:Mir3110
chr2	132160501	132161000	Mir3110
chr2	132395001	132395500	Mir3110
chr2	132926501	132927000	Fermt1:Mir3110
chr2	132927001	132927500	Fermt1:Mir3110
chr2	132988501	132989000	Mir3110
chr2	132989001	132989500	Mir3110
chr2	133112001	133112500	Mir3110
chr2	133234001	133234500	Mir3110
chr2	133476001	133476500	Mir3110
chr2	133476501	133477000	Mir3110
chr2	134287501	134288000	Mir3110
chr2	134530001	134530500	Mir3110:Hao1
chr2	134530501	134531000	Mir3110:Hao1
chr2	134744001	134744500	Mir3110
chr2	135348501	135349000	Plcb1:Mir3110
chr2	135809001	135809500	Plcb4:Mir3110
chr2	135988001	135988500	Plcb4:Mir3110
chr2	136094501	136095000	Mir3110:Pak7
chr2	136095001	136095500	Mir3110:Pak7
chr2	136588501	136589000	Mir3110
chr2	137303501	137304000	Mir3110
chr2	137304001	137304500	Mir3110
chr2	137808501	137809000	Mir3110
chr2	137809001	137809500	Mir3110
chr2	138331501	138332000	Mir3110
chr2	138519001	138519500	Mir3110
chr2	138565001	138565500	Mir3110
chr2	138795001	138795500	Mir3110
chr2	139892001	139892500	Tasp1:Mir3110
chr2	140018501	140019000	Tasp1:Mir3110
chr2	140308501	140309000	Mir3110:Sel1l2
chr2	140309001	140309500	Mir3110:Sel1l2
chr2	140687001	140687500	Macrod2:Mir3110
chr2	140687501	140688000	Macrod2:Mir3110
chr2	142761001	142761500	Kif16b:Mir3110
chr2	142761501	142762000	Kif16b:Mir3110
chr2	142998001	142998500	Mir3110
chr2	143171001	143171500	Mir3110
chr2	143471001	143471500	Mir3110
chr2	143622501	143623000	Pcsk2:Mir3110
chr2	143860001	143860500	Mir3110:Bfsp1
chr2	143911001	143911500	Mir3110
chr2	143911501	143912000	Mir3110
chr2	144020001	144020500	Mir3110
chr2	144038001	144038500	Mir3110:Banf2
chr2	144076001	144076500	Mir3110
chr2	144104501	144105000	Mir3110
chr2	144171501	144172000	Mir3110
chr2	144364501	144365000	Mir3110
chr2	144365001	144365500	Mir3110
chr2	144602501	144603000	Dtd1:Mir3110
chr2	144603001	144603500	Dtd1:Mir3110
chr2	144686501	144687000	Dtd1:Mir3110
chr2	144687001	144687500	Dtd1:Mir3110
chr2	144687501	144688000	Dtd1:Mir3110
chr2	144779501	144780000	Mir3110
chr2	144780001	144780500	Mir3110
chr2	146193501	146194000	Mir3110
chr2	146296501	146297000	Ralgapa2:Mir3110
chr2	146297001	146297500	Ralgapa2:Mir3110
chr2	146988001	146988500	Mir3110
chr2	147490001	147490500	Mir3110
chr2	147626501	147627000	Mir3110
chr2	148130501	148131000	Mir3110
chr2	148814501	148815000	Mir3110
chr2	150620001	150620500	Mir3110:Acss1
chr2	150719501	150720000	Mir3110
chr2	150720001	150720500	Mir3110
chr2	151014001	151014500	Mir3110
chr2	151625501	151626000	Mir3110:Snph
chr2	151831001	151831500	Mir3110
chr2	151831501	151832000	Mir3110
chr2	151855501	151856000	Mir3110:Rspo4
chr2	151947501	151948000	Mir3110
chr2	152043001	152043500	Mir3110
chr2	152516501	152517000	Mir3110
chr2	152517001	152517500	Defb28:Mir3110
chr2	152656501	152657000	Mir3110
chr2	153502001	153502500	Mir3110:8430427H17Rik
chr2	153857501	153858000	Mir3110:Sun5
chr2	153858001	153858500	Mir3110:Sun5
chr2	153939001	153939500	Mir3110
chr2	153940001	153940500	Bpifb4:Mir3110
chr2	154721001	154721500	Mir3110
chr2	155037001	155037500	a:Mir3110
chr2	155102501	155103000	Mir3110
chr2	155103001	155103500	Mir3110
chr2	155242501	155243000	Dynlrb1:Mir3110
chr2	155243001	155243500	Dynlrb1:Mir3110
chr2	155421001	155421500	Ncoa6:Mir3110
chr2	155421501	155422000	Ncoa6:Mir3110
chr2	156026001	156026500	Fer1l4:Mir3110
chr2	156358001	156358500	Mir3110:Cnbd2
chr2	156590001	156590500	Mir3110
chr2	156590501	156591000	Mir3110
chr2	157524001	157524500	Mir3110
chr2	157543001	157543500	Mir3110
chr2	157543501	157544000	Mir3110
chr2	157759001	157759500	Ctnnbl1:Mir3110
chr2	158400501	158401000	Mir3110
chr2	158401001	158401500	Mir3110
chr2	158620001	158620500	Mir3110
chr2	158881501	158882000	Mir3110
chr2	159005501	159006000	Mir3110
chr2	159201001	159201500	Mir3110
chr2	159222001	159222500	Mir3110
chr2	159222501	159223000	Mir3110
chr2	159223001	159223500	Mir3110
chr2	159633001	159633500	Mir3110
chr2	159633501	159634000	Mir3110
chr2	160134501	160135000	Mir3110
chr2	160135001	160135500	Mir3110
chr2	160540501	160541000	Mir3110
chr2	161164501	161165000	Mir3110
chr2	161319501	161320000	Mir3110
chr2	161320001	161320500	Mir3110
chr2	161731501	161732000	Mir3110:Ptprt
chr2	161732001	161732500	Mir3110:Ptprt
chr2	162078001	162078500	Mir3110:Ptprt
chr2	162320501	162321000	Mir3110:Ptprt
chr2	162321001	162321500	Mir3110:Ptprt
chr2	162619001	162619500	Mir3110:Ptprt
chr2	162761001	162761500	Mir3110
chr2	162883501	162884000	Mir3110
chr2	163117001	163117500	Mir3110
chr2	163117501	163118000	Mir3110
chr2	163118001	163118500	Mir3110
chr2	163451001	163451500	Mir3110:Gdap1l1
chr2	163451501	163452000	Mir3110:Gdap1l1
chr2	163825501	163826000	Mir3110:Wisp2
chr2	163826001	163826500	Mir3110:Wisp2
chr2	163857001	163857500	Mir3110:Kcnk15
chr2	163932501	163933000	Mir3110
chr2	164604501	164605000	Wfdc8:Mir3110
chr2	164615501	164616000	Wfdc6b:Mir3110
chr2	164616001	164616500	Wfdc6b:Mir3110
chr2	164774501	164775000	Mir3110
chr2	164864001	164864500	Mir3110
chr2	165402001	165402500	Mir3110
chr2	165452001	165452500	Slc13a3:Mir3110
chr2	165510501	165511000	Mir3110:Slc2a10
chr2	165511001	165511500	Mir3110:Slc2a10
chr2	165514001	165514500	Mir3110:Slc2a10
chr2	165542001	165542500	Mir3110
chr2	165599001	165599500	Mir3110:Eya2
chr2	165619501	165620000	Mir3110:Eya2
chr2	165912001	165912500	Mir3110
chr2	166467501	166468000	Mir3110
chr2	166578501	166579000	Mir3110:Prex1
chr2	166579001	166579500	Mir3110:Prex1
chr2	166616501	166617000	Mir3110:Prex1
chr2	166751501	166752000	Mir3110
chr2	166752001	166752500	Mir3110
chr2	166752501	166753000	Mir3110
chr2	166830501	166831000	Mir3110:Arfgef2
chr2	167226001	167226500	Mir3110:Ptgis
chr2	167226501	167227000	Mir3110:Ptgis
chr2	167269001	167269500	Mir3110
chr2	167269501	167270000	Mir3110
chr2	167707001	167707500	Mir3110
chr2	167750501	167751000	Mir3110
chr2	167751001	167751500	Mir3110
chr2	167751501	167752000	Mir3110
chr2	167791001	167791500	Mir3110
chr2	167912001	167912500	Mir3110
chr2	168015501	168016000	Mir3110
chr2	168033501	168034000	Mir3110
chr2	168219501	168220000	Dpm1:Mir3110
chr2	168301001	168301500
chr2	168514501	168515000	Nfatc2
chr2	168515001	168515500	Nfatc2
chr2	168611001	168611500
chr2	168612001	168612500
chr2	169162501	169163000
chr2	169170501	169171000
chr2	169340501	169341000
chr2	169341001	169341500
chr2	169485001	169485500
chr2	169485501	169486000
chr2	169617501	169618000
chr2	169618001	169618500
chr2	169633001	169633500	Tshz2
chr2	169643501	169644000	Tshz2
chr2	169644001	169644500	Tshz2
chr2	169645001	169645500	Tshz2
chr2	169843001	169843500	Tshz2
chr2	169904501	169905000
chr2	170108501	170109000	Zfp217
chr2	170320501	170321000
chr2	170321001	170321500
chr2	170439001	170439500
chr2	170439501	170440000
chr2	170504501	170505000	Pfdn4:Gm16796
chr2	170505001	170505500	Pfdn4:Gm16796
chr2	170872001	170872500	Dok5
chr2	170872501	170873000	Dok5
chr2	170997001	170997500
chr2	171034501	171035000
chr2	171194001	171194500
chr2	171346501	171347000
chr2	171390501	171391000
chr2	171816001	171816500
chr2	171864001	171864500
chr2	172090001	172090500
chr2	172090501	172091000
chr2	172158001	172158500
chr2	172176501	172177000
chr2	172177001	172177500
chr2	172204001	172204500
chr2	172205501	172206000
chr2	172206001	172206500
chr2	172224001	172224500
chr2	172224501	172225000
chr2	172255501	172256000
chr2	172256001	172256500
chr2	172256501	172257000
chr2	172259001	172259500
chr2	172278001	172278500
chr2	172301001	172301500
chr2	172574001	172574500
chr2	172574501	172575000
chr2	172575001	172575500
chr2	172633501	172634000
chr2	172668501	172669000
chr2	172874001	172874500	Bmp7
chr2	172874501	172875000	Bmp7
chr2	173120001	173120500	Ctcfl
chr2	173162501	173163000
chr2	173163001	173163500
chr2	173167001	173167500
chr2	173310501	173311000
chr2	173312001	173312500
chr2	173312501	173313000
chr2	173400001	173400500
chr2	173400501	173401000
chr2	173416001	173416500
chr2	173635501	173636000	Ppp4r1l-ps
chr2	173636001	173636500	Ppp4r1l-ps
chr2	173637001	173637500	Ppp4r1l-ps
chr2	173637501	173638000	Ppp4r1l-ps
chr2	173699501	173700000	Rab22a
chr2	173708001	173708500
chr2	173754001	173754500	Vapb
chr2	174289501	174290000	Gnas:Nespos
chr2	174290001	174290500	Gnas:Nespos
chr2	174583501	174584000
chr2	174584001	174584500
chr2	174731001	174731500
chr2	174812501	174813000
chr2	174813001	174813500
chr2	174970001	174970500
chr2	174997501	174998000
chr2	174998001	174998500
chr2	174999001	174999500
chr2	175119501	175120000
chr2	175120001	175120500
chr2	175184001	175184500	Gm14391
chr2	175184501	175185000	Gm14391
chr2	175185001	175185500	Gm14391
chr2	175185501	175186000	Gm14391
chr2	175314001	175314500	0610010B08Rik:Gm14288:Gm14391:Gm14440:Gm6710
chr2	175314501	175315000	0610010B08Rik:Gm14288:Gm14391:Gm14440:Gm6710
chr2	175315001	175315500	0610010B08Rik:Gm14288:Gm14391:Gm14440:Gm6710
chr2	175372501	175373000	Gm14308:Gm14430:Gm8898:Gm4724:Gm14431:0610010B08Rik:Gm14288:OTTMUSG00000016609:Gm14391:Gm14440:Gm14434:Gm6710
chr2	175411501	175412000	Gm14308:Gm14430:Gm8898:Gm4724:Gm14431:0610010B08Rik:Gm14288:OTTMUSG00000016609:Gm14391:Gm14440:Gm14434:Gm6710
chr2	175412001	175412500	Gm14308:Gm14430:Gm8898:Gm4724:Gm14431:0610010B08Rik:Gm14288:OTTMUSG00000016609:Gm14391:Gm14440:Gm14434:Gm6710
chr2	175412501	175413000	Gm14308:Gm14430:Gm8898:Gm4724:Gm14431:0610010B08Rik:Gm14288:OTTMUSG00000016609:Gm14391:Gm14440:Gm14434:Gm6710
chr2	175470001	175470500	Gm14436:Gm14308:Gm14430:Gm8898:Gm14306:Gm4724:Gm14431:0610010B08Rik:Gm14288:OTTMUSG00000016609:Gm14391:Gm14440:Gm14434:Gm6710
chr2	175663501	175664000	Gm14308:Gm14430:Gm8898:Gm4724:Gm14431:0610010B08Rik:Gm14288:OTTMUSG00000016609:Gm14391:Gm14440:Gm14434:Gm6710
chr2	175664001	175664500	Gm14308:Gm14430:Gm8898:Gm4724:Gm14431:0610010B08Rik:Gm14288:OTTMUSG00000016609:Gm14391:Gm14440:Gm14434:Gm6710
chr2	175761001	175761500	Gm14308:Gm14430:Gm8898:Gm4724:Gm14431:0610010B08Rik:Gm14288:OTTMUSG00000016609:Gm14391:Gm14440:Gm14434:Gm6710
chr2	175761501	175762000	Gm14308:Gm14430:Gm8898:Gm4724:Gm14431:0610010B08Rik:Gm14288:OTTMUSG00000016609:Gm14391:Gm14440:Gm14434:Gm6710
chr2	175890501	175891000	Gm14308:Gm14430:Gm8898:Gm4724:Gm14431:0610010B08Rik:Gm14288:OTTMUSG00000016609:Gm14391:Gm14434
chr2	175891001	175891500	Gm14308:Gm14430:Gm8898:Gm4724:Gm14431:0610010B08Rik:Gm14288:OTTMUSG00000016609:Gm14391:Gm14434
chr2	175891501	175892000	Gm14308:Gm14430:Gm8898:Gm4724:Gm14431:0610010B08Rik:Gm14288:OTTMUSG00000016609:Gm14391:Gm14434
chr2	175930501	175931000	Gm14308:Gm14430:Gm8898:Gm4724:Gm14431:0610010B08Rik:Gm14288:OTTMUSG00000016609:Gm14391:Gm14434
chr2	175988501	175989000	Gm14308:Gm14430:Gm8898:Gm4724:Gm14431:0610010B08Rik:Gm14288:OTTMUSG00000016609:Gm14391:Gm14434
chr2	175989001	175989500	Gm14308:Gm14430:Gm8898:Gm4724:Gm14431:0610010B08Rik:Gm14288:OTTMUSG00000016609:Gm14391:Gm14434
chr2	176131001	176131500	Gm14308:Gm14430:Gm8898:Gm4724:Gm14431:0610010B08Rik:Gm14288:OTTMUSG00000016609:Gm14434
chr2	176131501	176132000	Gm14308:Gm14430:Gm8898:Gm4724:Gm14431:0610010B08Rik:Gm14288:OTTMUSG00000016609:Gm14434
chr2	176153001	176153500	Gm14308:Gm14430:Gm8898:Gm4724:Gm14431:0610010B08Rik:Gm14288:OTTMUSG00000016609:Gm14434
chr2	176247501	176248000	Gm14308:Gm14430:Gm8898:Gm4724:Gm14431:0610010B08Rik:Gm14288:OTTMUSG00000016609:Gm14434
chr2	176248001	176248500	Gm14308:Gm14430:Gm8898:Gm4724:Gm14431:0610010B08Rik:Gm14288:OTTMUSG00000016609:Gm14434
chr2	176462501	176463000	Gm14308:Gm14430:Gm8898:Gm4724:Gm14431:0610010B08Rik:OTTMUSG00000016609:Gm14434:Gm14405
chr2	176463001	176463500	Gm14308:Gm14430:Gm8898:Gm4724:Gm14431:0610010B08Rik:OTTMUSG00000016609:Gm14434:Gm14405
chr2	176463501	176464000	Gm14308:Gm14430:Gm8898:Gm4724:Gm14431:0610010B08Rik:OTTMUSG00000016609:Gm14434:Gm14405
chr2	176521001	176521500	Gm14308:Gm14430:Gm8898:Gm4724:Gm14431:0610010B08Rik:OTTMUSG00000016609:Gm14434:Gm14405
chr2	176612501	176613000	Gm14308:Gm14430:Gm4724:0610010B08Rik:OTTMUSG00000016609:Gm14434:Gm14405
chr2	176613001	176613500	Gm14308:Gm14430:Gm4724:0610010B08Rik:OTTMUSG00000016609:Gm14434:Gm14405
chr2	176670501	176671000	Gm14405
chr2	176731001	176731500	Gm14405
chr2	176731501	176732000	Gm14405
chr2	176732001	176732500	Gm14405
chr2	176820501	176821000	Gm14405
chr2	176821001	176821500	Gm14405
chr2	176821501	176822000	Gm14405
chr2	176906001	176906500
chr2	176906501	176907000
chr2	177001001	177001500
chr2	177022001	177022500
chr2	177022501	177023000
chr2	177023001	177023500
chr2	177182001	177182500
chr2	177182501	177183000
chr2	177183001	177183500
chr2	177283001	177283500
chr2	177283501	177284000
chr2	177284001	177284500
chr2	177284501	177285000
chr2	177305001	177305500
chr2	177334501	177335000
chr2	177335501	177336000
chr2	177336001	177336500
chr2	177372501	177373000
chr2	177373001	177373500
chr2	177589001	177589500
chr2	177590001	177590500
chr2	177590501	177591000
chr2	177784001	177784500
chr2	177784501	177785000
chr2	177821001	177821500
chr2	177821501	177822000
chr2	177822501	177823000
chr2	177935001	177935500	Gm14326
chr2	177935501	177936000	Gm14326
chr2	178058501	178059000
chr2	178059001	178059500
chr2	178453001	178453500	Cdh26
chr2	178462001	178462500	Cdh26
chr2	178592501	178593000
chr2	178706501	178707000
chr2	178707001	178707500
chr2	178707501	178708000
chr2	178786501	178787000
chr2	178787001	178787500
chr2	178827501	178828000
chr2	178941001	178941500
chr2	179083501	179084000
chr2	179217501	179218000
chr2	179218001	179218500
chr2	179247001	179247500
chr2	179286001	179286500
chr2	179286501	179287000
chr2	179588501	179589000	Cdh4
chr2	179600501	179601000	Cdh4
chr2	179745001	179745500	Cdh4
chr2	179771501	179772000	Cdh4
chr2	179772001	179772500	Cdh4
chr2	179844501	179845000	Cdh4
chr2	180417001	180417500
chr2	180749501	180750000
chr2	180751001	180751500
chr2	181128501	181129000	Kcnq2
chr2	181217001	181217500
chr2	181217501	181218000
chr2	181427501	181428000	Zbtb46
chr2	181428001	181428500	Zbtb46
chr2	181871001	181871500	Polr3k
chr2	181897001	181897500
chr2	182010001	182010500
chr2	182012001	182012500
chr2	182012501	182013000
chr3	3120001	3120500
chr3	3120501	3121000
chr3	3146001	3146500
chr3	3197001	3197500
chr3	3197501	3198000
chr3	3198001	3198500
chr3	3296001	3296500
chr3	4697001	4697500
chr3	4697501	4698000
chr3	5220501	5221000	Zfhx4:2700069I18Rik
chr3	5515501	5516000
chr3	6116001	6116500
chr3	6117501	6118000
chr3	6729501	6730000
chr3	7591501	7592000	Il7
chr3	7722001	7722500
chr3	8500001	8500500
chr3	8661001	8661500
chr3	8661501	8662000
chr3	8763001	8763500
chr3	8764001	8764500
chr3	9172001	9172500
chr3	9172501	9173000
chr3	9173001	9173500
chr3	9527501	9528000	Zfp704
chr3	9636001	9636500
chr3	9716501	9717000	Pag1
chr3	9785001	9785500	Pag1
chr3	10712001	10712500
chr3	10712501	10713000
chr3	10715501	10716000
chr3	11149501	11150000
chr3	11175001	11175500
chr3	11406501	11407000
chr3	13130501	13131000
chr3	14531501	14532000
chr3	14875001	14875500
chr3	15916001	15916500
chr3	16360501	16361000
chr3	16451501	16452000
chr3	16794501	16795000
chr3	16878001	16878500
chr3	17242001	17242500
chr3	18191001	18191500	Cyp7b1
chr3	18191501	18192000	Cyp7b1
chr3	19296001	19296500	Pde7a
chr3	19296501	19297000	Pde7a
chr3	19682001	19682500	Trim55
chr3	20221501	20222000	Cpa3
chr3	20499001	20499500
chr3	22062501	22063000
chr3	22509501	22510000
chr3	22731001	22731500
chr3	23278001	23278500
chr3	23475001	23475500
chr3	25562001	25562500	Nlgn1
chr3	26264001	26264500	Nlgn1
chr3	26264501	26265000	Nlgn1
chr3	26484501	26485000
chr3	26485001	26485500
chr3	26693001	26693500	Spata16
chr3	27026001	27026500
chr3	27026501	27027000
chr3	27157501	27158000	1700125G22Rik
chr3	27158001	27158500	1700125G22Rik
chr3	27158501	27159000
chr3	27176501	27177000
chr3	27285501	27286000
chr3	27286001	27286500
chr3	27342001	27342500
chr3	27346001	27346500
chr3	27381001	27381500
chr3	27438501	27439000	Fndc3b
chr3	27528501	27529000	Fndc3b
chr3	27533001	27533500	Fndc3b
chr3	27738501	27739000
chr3	28190501	28191000
chr3	28191001	28191500
chr3	28233501	28234000
chr3	28396001	28396500	Tnik
chr3	28855001	28855500
chr3	29114001	29114500	Egfem1
chr3	29114501	29115000	Egfem1
chr3	30884001	30884500	Gpr160
chr3	30884501	30885000	Gpr160
chr3	31214501	31215000	Slc7a14
chr3	31913501	31914000	Kcnmb2
chr3	32013501	32014000	Kcnmb2
chr3	32014501	32015000	Kcnmb2
chr3	33188001	33188500
chr3	33188501	33189000
chr3	33939501	33940000
chr3	34539001	34539500
chr3	35295501	35296000
chr3	35479001	35479500
chr3	35479501	35480000
chr3	35541501	35542000
chr3	35542001	35542500
chr3	35554001	35554500
chr3	36002001	36002500	A330050B17Rik
chr3	36217501	36218000	Qrfpr
chr3	36296001	36296500
chr3	36296501	36297000
chr3	36300001	36300500
chr3	36580501	36581000	Bbs7
chr3	36982501	36983000	4932438A13Rik
chr3	37339001	37339500
chr3	37481001	37481500	Spata5
chr3	37481501	37482000	Spata5
chr3	37685501	37686000
chr3	37921001	37921500	Gm20755
chr3	38012501	38013000
chr3	38525501	38526000
chr3	38526001	38526500
chr3	39920001	39920500
chr3	39959501	39960000
chr3	40466001	40466500
chr3	40526001	40526500
chr3	40926001	40926500	3110057O12Rik
chr3	41245001	41245500
chr3	41245501	41246000
chr3	41276001	41276500
chr3	41628501	41629000	Sclt1
chr3	41629001	41629500	Sclt1
chr3	42947501	42948000
chr3	42948001	42948500
chr3	44065501	44066000
chr3	44117501	44118000
chr3	44321501	44322000
chr3	44642501	44643000
chr3	45690001	45690500
chr3	45690501	45691000
chr3	46631501	46632000
chr3	47630501	47631000
chr3	48112001	48112500
chr3	48954501	48955000
chr3	48996001	48996500
chr3	49491001	49491500
chr3	49530001	49530500
chr3	50272001	50272500
chr3	50601501	50602000
chr3	50602001	50602500
chr3	50662001	50662500
chr3	50663001	50663500
chr3	50979001	50979500
chr3	50979501	50980000
chr3	51020001	51020500
chr3	51020501	51021000
chr3	51956501	51957000	Maml3
chr3	52009001	52009500	Maml3
chr3	52038001	52038500	Maml3
chr3	52109001	52109500
chr3	52109501	52110000
chr3	52110001	52110500
chr3	52128501	52129000
chr3	52988001	52988500	Cog6
chr3	53531001	53531500	Frem2
chr3	53531501	53532000	Frem2
chr3	53817001	53817500
chr3	53894001	53894500
chr3	54414501	54415000
chr3	54415001	54415500
chr3	54481501	54482000
chr3	54482001	54482500
chr3	55367501	55368000	Dclk1
chr3	55368001	55368500	Dclk1
chr3	55372001	55372500	Dclk1
chr3	55584001	55584500
chr3	55661501	55662000	Nbea
chr3	57628501	57629000
chr3	57795501	57796000	Rnf13
chr3	58068501	58069000
chr3	58069501	58070000
chr3	58070001	58070500
chr3	58621501	58622000	Fam194a
chr3	58622001	58622500	Fam194a
chr3	59580001	59580500
chr3	59883501	59884000
chr3	59884001	59884500
chr3	59919501	59920000
chr3	59920001	59920500
chr3	60046001	60046500
chr3	60196501	60197000
chr3	61237501	61238000
chr3	61504001	61504500
chr3	62158501	62159000
chr3	62159001	62159500
chr3	62260001	62260500
chr3	62608501	62609000
chr3	63556501	63557000
chr3	63557001	63557500
chr3	63790501	63791000	Plch1
chr3	65795001	65795500	Lekr1
chr3	65795501	65796000	Lekr1
chr3	66519001	66519500
chr3	66693501	66694000
chr3	66694001	66694500
chr3	66694501	66695000
chr3	67419001	67419500
chr3	67504501	67505000	Rarres1
chr3	68513001	68513500	Gm21949:Schip1
chr3	68798501	68799000
chr3	69262001	69262500
chr3	69284001	69284500
chr3	69345001	69345500	Ppm1l
chr3	69393501	69394000	Ppm1l
chr3	69394001	69394500	Ppm1l
chr3	69412501	69413000	Ppm1l
chr3	69768001	69768500
chr3	69768501	69769000
chr3	69844001	69844500	Sptssb
chr3	69844501	69845000	Sptssb
chr3	70114001	70114500
chr3	70712501	70713000
chr3	71754501	71755000
chr3	71755001	71755500
chr3	71938001	71938500
chr3	72408501	72409000
chr3	72409001	72409500
chr3	73475501	73476000	Gm20754:4930509J09Rik
chr3	73591501	73592000	Gm20754
chr3	73933501	73934000
chr3	74776501	74777000
chr3	74886501	74887000
chr3	75346501	75347000
chr3	75567001	75567500	Serpini1
chr3	76326501	76327000	Fstl5
chr3	76327001	76327500	Fstl5
chr3	76807501	76808000
chr3	76956501	76957000
chr3	76957001	76957500
chr3	78705501	78706000
chr3	79314501	79315000
chr3	79489501	79490000	Fnip2
chr3	79490001	79490500	Fnip2
chr3	79753501	79754000
chr3	79754001	79754500
chr3	80033001	80033500
chr3	82510001	82510500
chr3	82510501	82511000
chr3	83158501	83159000
chr3	83571501	83572000	1700028M03Rik
chr3	83572001	83572500	1700028M03Rik
chr3	83845001	83845500
chr3	83845501	83846000
chr3	83846001	83846500
chr3	83846501	83847000
chr3	83847001	83847500
chr3	83847501	83848000
chr3	83848001	83848500
chr3	83848501	83849000
chr3	84228501	84229000	Trim2
chr3	84441001	84441500	Fhdc1
chr3	84588501	84589000
chr3	84589001	84589500
chr3	84912501	84913000	Fbxw7
chr3	85070501	85071000
chr3	85109001	85109500
chr3	85502001	85502500
chr3	86236001	86236500	Lrba
chr3	86809501	86810000	Dclk2
chr3	87424501	87425000
chr3	87425001	87425500
chr3	87455501	87456000	Fcrl5
chr3	87761001	87761500	Pear1
chr3	88462501	88463000
chr3	89014001	89014500	Ash1l
chr3	89491501	89492000
chr3	89836501	89837000	She
chr3	89837001	89837500	She
chr3	89954501	89955000	Atp8b2
chr3	89974001	89974500
chr3	89974501	89975000
chr3	90213001	90213500	Nup210l:Rps27rt:Rps27
chr3	90580501	90581000
chr3	90692001	90692500	S100a9
chr3	92345001	92345500
chr3	92450501	92451000
chr3	92530001	92530500
chr3	92574501	92575000	Ivl
chr3	92864501	92865000
chr3	92865001	92865500
chr3	93336501	93337000
chr3	93350501	93351000
chr3	93798001	93798500	Tdpoz4
chr3	93825501	93826000	Tdpoz3
chr3	94852501	94853000	Pogz
chr3	95669001	95669500
chr3	95920501	95921000
chr3	95921001	95921500
chr3	96594501	96595000	Polr3gl
chr3	96751001	96751500	Rnf115
chr3	97372501	97373000
chr3	97473001	97473500
chr3	97818001	97818500	Pde4dip
chr3	98127001	98127500	Notch2
chr3	98328001	98328500	Phgdh
chr3	98393001	98393500	Zfp697
chr3	98825001	98825500
chr3	99073501	99074000
chr3	99857001	99857500
chr3	100188501	100189000	Gdap2
chr3	100189001	100189500	Gdap2
chr3	100223001	100223500
chr3	100485001	100485500	Fam46c
chr3	100545501	100546000
chr3	100550501	100551000
chr3	100551001	100551500
chr3	100592001	100592500	Man1a2
chr3	100867501	100868000	Vtcn1
chr3	101472001	101472500
chr3	101907501	101908000	Slc22a15
chr3	101966501	101967000
chr3	101967001	101967500
chr3	102030001	102030500
chr3	102044501	102045000
chr3	102255001	102255500
chr3	102255501	102256000
chr3	102411001	102411500
chr3	102411501	102412000
chr3	103373001	103373500
chr3	103471501	103472000
chr3	103690501	103691000
chr3	104492501	104493000	Lrig2
chr3	104841501	104842000	Capza1
chr3	104953501	104954000	Wnt2b
chr3	104983501	104984000
chr3	104984001	104984500
chr3	105559001	105559500	Kcnd3
chr3	107478001	107478500	Slc6a17
chr3	107480001	107480500	Slc6a17
chr3	107480501	107481000	Slc6a17
chr3	107702001	107702500
chr3	107923501	107924000
chr3	108318001	108318500	Sort1
chr3	108390501	108391000	Celsr2
chr3	108450001	108450500
chr3	108816501	108817000	Stxbp3a
chr3	108818001	108818500	Stxbp3a
chr3	108882001	108882500	Fndc7
chr3	108999001	108999500	Fam102b
chr3	108999501	109000000	Fam102b
chr3	109084501	109085000	Slc25a54
chr3	109329501	109330000
chr3	109330001	109330500
chr3	109335001	109335500
chr3	109935501	109936000	Ntng1
chr3	110880501	110881000
chr3	110945501	110946000
chr3	110999501	111000000
chr3	111178501	111179000
chr3	111402001	111402500
chr3	111402501	111403000
chr3	111496001	111496500
chr3	113024001	113024500
chr3	113861001	113861500
chr3	114100001	114100500	Col11a1
chr3	115723001	115723500
chr3	115723501	115724000
chr3	115729501	115730000
chr3	115730001	115730500
chr3	116158501	116159000
chr3	116159501	116160000
chr3	116736001	116736500
chr3	116843001	116843500
chr3	116843501	116844000
chr3	116844001	116844500
chr3	117819501	117820000	Snx7
chr3	117850501	117851000	Snx7
chr3	118478501	118479000
chr3	118479001	118479500
chr3	118945501	118946000	Dpyd
chr3	119143501	119144000	Dpyd
chr3	119144001	119144500	Dpyd
chr3	119265001	119265500	Dpyd
chr3	119280501	119281000	Dpyd
chr3	119681001	119681500
chr3	119681501	119682000
chr3	120640501	120641000
chr3	120967501	120968000
chr3	121012001	121012500
chr3	121249501	121250000	Tmem56
chr3	121250001	121250500	Tmem56
chr3	121299001	121299500	Alg14
chr3	121299501	121300000	Alg14
chr3	121300001	121300500	Alg14
chr3	121383501	121384000
chr3	121384001	121384500
chr3	121586001	121586500
chr3	121591001	121591500
chr3	121705001	121705500
chr3	122107001	122107500	Abca4
chr3	122306501	122307000
chr3	122307001	122307500
chr3	122308001	122308500
chr3	122308501	122309000
chr3	122393001	122393500
chr3	122574001	122574500	Fnbp1l
chr3	122709501	122710000
chr3	122970501	122971000	Usp53
chr3	122971001	122971500	Usp53
chr3	123063001	123063500
chr3	123063501	123064000
chr3	123176001	123176500	Synpo2
chr3	123176501	123177000	Synpo2
chr3	123211501	123212000	Synpo2
chr3	123212001	123212500	Synpo2
chr3	123574501	123575000	Ndst3
chr3	123575001	123575500	Ndst3
chr3	123677501	123678000
chr3	123678001	123678500
chr3	123679001	123679500
chr3	123680001	123680500
chr3	123680501	123681000
chr3	123681001	123681500
chr3	123847001	123847500
chr3	125011001	125011500
chr3	125182501	125183000
chr3	126657501	126658000	Camk2d
chr3	126917501	126918000
chr3	126918001	126918500
chr3	127027501	127028000
chr3	127106001	127106500
chr3	127697501	127698000	Alpk1
chr3	127698001	127698500	Alpk1
chr3	127698501	127699000	Alpk1
chr3	127867001	127867500
chr3	127867501	127868000
chr3	128101001	128101500
chr3	128210001	128210500	D030025E07Rik
chr3	128937001	128937500
chr3	129071501	129072000
chr3	129382501	129383000
chr3	129383001	129383500
chr3	129454001	129454500
chr3	129493501	129494000
chr3	129494001	129494500
chr3	129778501	129779000
chr3	130113001	130113500
chr3	130376501	130377000	Col25a1
chr3	130377001	130377500	Col25a1
chr3	131153001	131153500	Lef1
chr3	131317501	131318000	Sgms2
chr3	131318001	131318500	Sgms2
chr3	131323501	131324000	Sgms2
chr3	131324001	131324500	Sgms2
chr3	131352001	131352500
chr3	131361001	131361500
chr3	131732501	131733000
chr3	131825001	131825500
chr3	131936001	131936500
chr3	132344001	132344500
chr3	132421501	132422000
chr3	132621501	132622000
chr3	132622001	132622500
chr3	133320001	133320500	Ppa2
chr3	133342501	133343000	Ppa2
chr3	133343001	133343500	Ppa2
chr3	133351001	133351500	Ppa2
chr3	133352501	133353000	Ppa2
chr3	133353501	133354000	Ppa2
chr3	134106501	134107000
chr3	134892001	134892500	Tacr3
chr3	135250001	135250500	Cenpe
chr3	135391001	135391500	Slc9b1
chr3	137059501	137060000
chr3	137210501	137211000
chr3	137211001	137211500
chr3	137344001	137344500	Emcn
chr3	137592501	137593000
chr3	137629501	137630000
chr3	137879501	137880000	Dnajb14
chr3	137940001	137940500	Dapp1
chr3	138384501	138385000	Adh6-ps1
chr3	138385001	138385500	Adh6-ps1
chr3	138505001	138505500
chr3	138682001	138682500
chr3	138758501	138759000	Tspan5
chr3	139463501	139464000	Stpg2
chr3	139923001	139923500
chr3	139923501	139924000
chr3	140196001	140196500
chr3	141258001	141258500
chr3	141656501	141657000	Unc5c
[truncated: 10,531 more rows]

## Sheet: 5hmC_Down_DMRs
CHR	START	STOP	GENE_ASSOCIATION
chr10	3109001	3109500
chr10	3109501	3110000	Rptor
chr10	3110001	3110500
chr10	3111001	3111500
chr10	3111501	3112000
chr10	3112001	3112500
chr10	3112501	3113000
chr10	3113001	3113500
chr10	3113501	3114000
chr10	3114501	3115000
chr10	3115001	3115500
chr10	3115501	3116000
chr10	3116001	3116500
chr10	3116501	3117000
chr11	119779001	119779500	Rptor

## Sheet: 5hmC_Up_DMRs
CHR	START	STOP	GENE_ASSOCIATION
chr1	14265501	14266000	Eya1
chr1	82074501	82075000
chr1	82075001	82075500
chr1	84859001	84859500	Fbxo36
chr1	89503501	89504000	Agap1
chr1	186709501	186710000
chr1	186710001	186710500
chr1	192255001	192255500	Kcnh1
chr2	46281501	46282000	Mir684-1
chr2	46282001	46282500	Mir684-1
chr2	120268001	120268500	Pla2g4d:Mir3110
chr2	144364501	144365000	Mir3110
chr2	144365001	144365500	Mir3110
chr3	76806001	76806500
chr3	135858501	135859000	Slc39a8
chr3	149429501	149430000
chr3	149430001	149430500
chr4	57811001	57811500
chr4	59300501	59301000
chr4	127890501	127891000
chr4	155279001	155279500	Prkcz
chr5	27209501	27210000	Dpp6
chr5	72150501	72151000
chr5	123569001	123569500	Vps33a
chr5	129209501	129210000
chr6	51526501	51527000	Snx10
chr6	51527001	51527500	Snx10
chr6	82709501	82710000
chr6	89879501	89880000
chr6	121527001	121527500
chr6	145095501	145096000
chr7	4681001	4681500	Hspbp1
chr7	92148001	92148500	Dlg2
chr7	100652501	100653000	Plekhb1
chr7	100653001	100653500	Plekhb1
chr8	12586501	12587000	Spaca7
chr8	12587501	12588000	Spaca7
chr8	69867001	69867500	Pbx4
chr9	46056501	46057000	Sik3
chr9	46057001	46057500	Sik3
chr9	55268001	55268500	Nrg4
chr9	121021501	121022000	Ulk4
chr11	115477501	115478000	Armc7:Mir684-1
chr12	81986001	81986500	Pcnx
chr12	117239001	117239500	Ptprn2:Gm5441
chr12	117239501	117240000	Ptprn2:Gm5441
chr13	23414001	23414500
chr13	23414501	23415000
chr15	5098501	5099000	Card6
chr15	6608001	6608500	Fyb
chr15	13448001	13448500
chr15	69025001	69025500	Khdrbs3
chr16	21080001	21080500
chr16	25198001	25198500
chr16	92866001	92866500
chr16	94738501	94739000
chr17	24166001	24166500	Atp6v0c-ps2:Atp6v0c
chr17	27809501	27810000	D17Wsu92e
chr17	30302001	30302500	Btbd9
chr17	71228501	71229000	Lpin2
chr17	83591001	83591500	Kcng3
chr17	87845001	87845500
chrX	136180501	136181000

## Sheet: 5mC_Down_DMRs
CHR	START	STOP	GENE_ASSOCIATION
chr4	140508501	140509000
chr4	140509001	140509500
chr4	140509501	140510000
chr5	23180501	23181000	Lhfpl3
chr5	23181001	23181500	Lhfpl3
chr5	147421001	147421500	D5Ertd605e
chr5	147421501	147422000	D5Ertd605e
chr6	17536001	17536500	Met
chr6	17536501	17537000	Met
chr6	114011501	114012000	Atp2b2
chr10	3109001	3109500
chr10	3109501	3110000
chr10	3110001	3110500
chr10	3111001	3111500
chr10	3111501	3112000
chr10	3112001	3112500
chr10	3112501	3113000
chr10	3113001	3113500
chr10	3113501	3114000
chr10	3114001	3114500
chr10	3114501	3115000
chr10	3115001	3115500
chr10	3115501	3116000
chr10	3116001	3116500
chr10	3116501	3117000
chr10	3117001	3117500
chr10	22448001	22448500
chr10	59126501	59127000	Sh3rf3
chr11	32725501	32726000	Fbxw11
chr11	32726001	32726500	Fbxw11
chr12	4437001	4437500	Ncoa1
chr12	59754001	59754500
chr12	59754501	59755000
chr12	59755001	59755500
chr13	18083501	18084000	4930448F12Rik
chr14	71583501	71584000

## Sheet: 5mC_Up_DMRs
CHR	START	STOP	GENE_ASSOCIATION
chr1	9874001	9874500	Sgk3
chr1	36611001	36611500	Fam178b
chr1	85667501	85668000	Sp100
chr1	89501501	89502000	Agap1
chr1	154542501	154543000	Cacna1e
chr1	155115501	155116000
chr1	164089001	164089500
chr1	164089501	164090000
chr1	171082501	171083000
chr1	186730001	186730500	Rrp15
chr1	186730501	186731000	Rrp15
chr1	186731001	186731500	Rrp15
chr1	186731501	186732000	Rrp15
chr1	186732001	186732500	Rrp15
chr1	186732501	186733000	Rrp15
chr1	186733001	186733500	Rrp15
chr2	5542001	5542500	Camk1d
chr2	5542501	5543000	Camk1d
chr2	6987501	6988000	Celf2
chr2	7203501	7204000	Celf2
chr2	7204001	7204500	Celf2
chr2	12756001	12756500
chr2	12756501	12757000
chr2	27111501	27112000	Fam163b
chr2	32761001	32761500	Tor2a:Ttc16
chr2	77295001	77295500	Mir684-1
chr2	94036501	94037000	Hsd17b12:Mir3110
chr2	120267001	120267500	Pla2g4d:Mir3110
chr2	120268001	120268500	Pla2g4d:Mir3110
chr2	125604001	125604500	Cep152:Mir3110
chr2	161365001	161365500	Mir3110
chr2	162358501	162359000	Mir3110:Ptprt
chr2	165511001	165511500	Mir3110:Slc2a10
chr2	165511501	165512000	Mir3110:Slc2a10
chr2	168410001	168410500
chr3	27486001	27486500	Fndc3b
chr3	27486501	27487000	Fndc3b
chr3	50662001	50662500
chr3	50663001	50663500
chr3	108816501	108817000	Stxbp3a
chr3	117740001	117740500
chr3	117740501	117741000
chr3	119144001	119144500	Dpyd
chr3	123063001	123063500
chr3	123063501	123064000
chr4	3614501	3615000	Tgs1
chr4	5125001	5125500
chr4	19134501	19135000
chr4	41974501	41975000	Gm21541:Gm13308:Ccl21c:Gm20878:Gm21586:Gm10591:Gm13298:Gm3893:Ccl21b:Gm13304
chr4	42845001	42845500
chr4	43079501	43080000	Unc13b
chr4	62253501	62254000
chr4	106685001	106685500	Mroh7
chr4	106685501	106686000	Mroh7
chr4	106686001	106686500	Mroh7
chr4	131094001	131094500
chr4	145048501	145049000	Vps13d
chr4	153441001	153441500	Ajap1
chr4	153441501	153442000	Ajap1
chr4	155055001	155055500
chr4	155055501	155056000
chr4	155056001	155056500
chr4	155279001	155279500	Prkcz
chr5	18317501	18318000	Gnai1
chr5	21909501	21910000	Reln
chr5	72150001	72150500
chr5	87417001	87417500	Ugt2b38
chr5	87417501	87418000	Ugt2b38
chr5	99643001	99643500	A930011G23Rik
chr5	99644501	99645000	A930011G23Rik
chr5	119765501	119766000
chr5	119766001	119766500
chr5	138969001	138969500
chr5	146406501	146407000	Wasf3
chr5	147403501	147404000
chr5	148921001	148921500	Katnal1
chr5	150759001	150759500	Pds5b
chr6	5704501	5705000
chr6	5706001	5706500
chr6	89183501	89184000
chr6	95542001	95542500	Suclg2
chr6	115920501	115921000	Ift122
chr6	115921001	115921500	Ift122
chr6	115921501	115922000	Ift122
chr6	115922001	115922500	Ift122
chr6	115922501	115923000	Ift122
chr6	116238501	116239000	Fam21
chr6	121881001	121881500	Mug1
chr6	136404501	136405000	E330021D16Rik
chr6	145095001	145095500
chr6	145095501	145096000
chr7	15998501	15999000	Gltscr1
chr7	29864501	29865000	Zfp420
chr7	29865001	29865500	Zfp420
chr7	29865501	29866000	Zfp420
chr7	66510501	66511000
chr7	66511001	66511500
chr7	98524001	98524500
chr7	98524501	98525000
chr7	98941501	98942000	Uvrag
chr7	110374501	110375000	Sbf2
chr7	115810001	115810500	Sox6
chr7	115810501	115811000	Sox6
chr7	117885001	117885500
chr7	120946501	120947000	Polr3e
chr7	121966001	121966500	Cog7
chr7	133603001	133603500	Tex36
chr7	134184001	134184500	Adam12
chr7	137909501	137910000
chr7	138837001	138837500	Mapk1ip1
chr8	9296501	9297000	Fam155a
chr8	15142001	15142500
chr8	17799501	17800000
chr8	24131501	24132000
chr8	34511001	34511500
chr8	34513001	34513500
chr8	61733501	61734000	Palld
chr8	119740001	119740500	Atp2c2
chr8	119740501	119741000	Atp2c2
chr8	125119501	125120000	Disc1
chr9	15716501	15717000	Slc36a4
chr9	19258501	19259000
chr9	46056501	46057000	Sik3
chr9	52034501	52035000	Gm6981
chr9	59717501	59718000
chr9	59718001	59718500
chr9	88424501	88425000	Snx14
chr9	96999501	97000000	Spsb4
chr9	110450001	110450500	Klhl18
chr9	111176001	111176500	Lrrfip2
chr9	123351001	123351500
chr10	25092001	25092500
chr10	38897001	38897500
chr10	40017001	40017500	AI317395
chr10	41422501	41423000
chr10	75005001	75005500	Gnaz:Rtdr1
chr10	96127001	96127500
chr10	99587001	99587500
chr10	108629501	108630000	Syt1
chr10	108630001	108630500	Syt1
chr10	116597001	116597500
chr10	119860501	119861000	Grip1
chr10	127235001	127235500	Kif5a
chr11	5186001	5186500
chr11	5186501	5187000
chr11	54992501	54993000	Anxa6
chr11	63420001	63420500
chr11	75246001	75246500	Rtn4rl1:Mir684-1
chr11	109221001	109221500	Mir684-1
chr11	119549501	119550000	Gm11762
chr11	119550001	119550500	Gm11762
chr12	4779501	4780000
chr12	9029501	9030000	Wdr35:Ttc32
chr12	15722001	15722500
chr12	36665501	36666000	Ispd
chr12	79992501	79993000
chr12	105672001	105672500	Atg2b
chr12	109965001	109965500
chr12	116678001	116678500	Ptprn2
chr13	24155501	24156000	Lrrc16a
chr13	24156001	24156500	Lrrc16a
chr13	59139001	59139500
chr13	92643001	92643500	Serinc5
chr13	92654001	92654500	Serinc5
chr13	92770501	92771000	Thbs4
chr13	112730001	112730500	Slc38a9
chr14	13231001	13231500	Gm5087
chr14	16491001	16491500	Rarb
chr14	34781001	34781500
chr14	34781501	34782000
chr14	48085501	48086000
chr14	50854501	50855000	Tep1
chr14	89242501	89243000
chr15	3541501	3542000	Ghr
chr15	13004001	13004500
chr15	22800001	22800500
chr15	35685501	35686000	Vps13b
chr15	36202001	36202500	Spag1
chr15	36203001	36203500	Spag1
chr15	38560001	38560500	2310043O21Rik
chr15	58514001	58514500
chr15	73921001	73921500
chr15	81310001	81310500
chr16	3966501	3967000	Nlrc3
chr16	13586501	13587000	Parn
chr16	13587001	13587500	Parn
chr16	17269501	17270000
chr16	44194501	44195000	Gm608
chr16	52083001	52083500	Cblb
chr16	69603501	69604000
chr16	69604001	69604500
chr16	78451001	78451500
chr16	87509001	87509500
chr16	87509501	87510000
chr16	93654001	93654500
chr17	12898001	12898500	Pnldc1
chr17	29199001	29199500	Cpne5
chr17	29286001	29286500	BC004004
chr17	75463001	75463500	Rasgrp3
chr17	75463501	75464000	Rasgrp3
chr17	87845001	87845500
chr18	11449501	11450000
chr18	20617501	20618000
chr18	20618001	20618500
chr18	20621001	20621500
chr18	20621501	20622000
chr18	34205001	34205500
chr18	34205501	34206000
chr18	38476001	38476500
chr18	38476501	38477000
chr18	38477001	38477500
chr18	58653001	58653500
chr18	60789501	60790000
chr18	60791001	60791500
chr18	77964501	77965000	Epg5
chr18	77965001	77965500	Epg5
chr19	40866001	40866500	Snora19
chr19	55094501	55095000	Gpam:Snora19
chr19	55095001	55095500	Gpam:Snora19
chr19	57437501	57438000	Snora19
chrX	108745001	108745500	Brwd3
