# Supplementary material for: LINE-1 transcription in round spermatids is associated with accretion of 5-carboxylcytosine in their open reading frames
Source: Commun Biol. 2021 Jun 7;4:691. doi: 10.1038/s42003-021-02217-8 (PMC8184969; doi:10.1038/s42003-021-02217-8)
Supplement: Supplementary file 5 — Supplementary Data 3 [file 42003_2021_2217_MOESM5_ESM.xlsx]

## Sheet: Arkusz1
				5metdC/10e3dN			5-hmdC/10e3dN			5fdC/10e6dN			5-cadC/10e9dN
				mean	SD	%RSD	mean	SD	%RSD	mean	SD	%RSD	mean	SD	%RSD
			rST	7.61537	0.138763	0.018221	0.061981	0.003299	0.053228	0.318468	0.028775	0.090355	25.0781	3.86959	0.154302
			SZ	7.3963	0.020104	0.002718	0.040249	0.006519	0.161975	0.335994	0.104919	0.312265	4.63265	1.19264	0.257442
		rST	a	7.55278			0.064929			0.325575			28.536
		rST	b	7.51892			0.062596			0.336659			25.7998
		rST	c	7.7744			0.058417			0.275964			20.8984
		rST	d							0.335674
				7.61537	0.138764	0.0182215	0.0619807	0.00329932	0.0532314	0.318468	0.0287753	0.0903555	25.0781	3.86959	0.154302
		SZ	a	7.41427			0.046075			0.435155			3.53279
		SZ	b	7.40005			0.041465			0.226136			5.90029
		SZ	c	7.37459			0.033207			0.346691			4.46486
				7.3963	0.0201039	0.00271811	0.040249	0.00651961	0.161982	0.335994	0.104919	0.312265	4.63265	1.19264	0.257441
